# Supplementary material for: Identification of mosquito proteins that differentially interact with alphavirus nonstructural protein 3, a determinant of vector specificity
Source: PLoS Negl Trop Dis. 2023 Jan 25;17(1):e0011028. doi: 10.1371/journal.pntd.0011028 (PMC9876241; doi:10.1371/journal.pntd.0011028)
Supplement: S3 Table — This file contains the data from mass spectrometry on the immunoprecipitated proteins in each condition (GFP-HA-ONNV nsP3 opal, GFP-HA-ONNV nsP3 arg, GFP-HA-CHIKVnsP3 opal, GFP-HA-CHIKV nsP3 arg). (XLSX) [file pntd.0011028.s009.xlsx]

## Sheet: Filtered Proteins sorted
Checked	Protein FDR Confidence: Combined	Master	Accession	Description	Exp. q-value: Combined	Contaminant	Marked as	Sum PEP Score	Found in Sample: [S23] F24: Sample, GFP-HA-ONN nsP3 Opal, 3	Found in Sample: [S24] F25: Sample, GFP-HA-ONN nsP3 Arg, 4	Found in Sample: [S40] F41: Sample, GFP-HA-CHIK nsP3 Opal, 5	Found in Sample: [S41] F42: Sample, GFP-HA-CHIK nsP3 Arg, 6	Coverage [%]	# Peptides	# PSMs	# Unique Peptides	# Protein Groups	# AAs	MW [kDa]	calc. pI	Score Mascot: A Mascot	Score Mascot: B Mascot	Score Mascot: C Mascot	Score Mascot: D Mascot	Score Sequest HT: A Sequest HT	Score Sequest HT: B Sequest HT	Score Sequest HT: C Sequest HT	Score Sequest HT: D Sequest HT	# Peptides (by Search Engine): A Mascot	# Peptides (by Search Engine): A Sequest HT	# Peptides (by Search Engine): B Mascot	# Peptides (by Search Engine): B Sequest HT	# Peptides (by Search Engine): C Mascot	# Peptides (by Search Engine): C Sequest HT	# Peptides (by Search Engine): D Mascot	# Peptides (by Search Engine): D Sequest HT	Biological Process	Cellular Component	Molecular Function	Pfam IDs	Entrez Gene ID	Ensembl Gene ID	Gene Symbol	Chromosome	KEGG Pathways	WikiPathways	Modifications	Putative name	links
FALSE	High	Master Protein	GFP-HA-CHIKnsP3_Arg	Source: pIE1-hr5-GFP-HA-CHIKVnsP3 Arg-pA [synthetic construct]	0	FALSE		210.627	Not Found	Not Found	High	High	51	34	623	19	1	780	86.4	5.07	736	724	2924	1600	117.33	122.98	479.25	262.79	10	9	9	9	31	32	25	25											Acetyl [N-Term]	GFP-HA-CHIK nsP3
	Checked	Confidence	Annotated Sequence	Modifications	Modifications in Master Proteins	Contaminant	Marked as	Qvality PEP	Qvality q-value	# Protein Groups	# Proteins	# PSMs	Master Protein Accessions	Positions in Master Proteins	# Missed Cleavages	Theo. MH+ [Da]	Found in Sample: [S23] F24: Sample, GFP-HA-ONN nsP3 Opal, 3	Found in Sample: [S24] F25: Sample, GFP-HA-ONN nsP3 Arg, 4	Found in Sample: [S40] F41: Sample, GFP-HA-CHIK nsP3 Opal, 5	Found in Sample: [S41] F42: Sample, GFP-HA-CHIK nsP3 Arg, 6	Confidence (by Search Engine): A Mascot	Confidence (by Search Engine): A Sequest HT	Confidence (by Search Engine): B Mascot	Confidence (by Search Engine): B Sequest HT	Confidence (by Search Engine): C Mascot	Confidence (by Search Engine): C Sequest HT	Confidence (by Search Engine): D Mascot	Confidence (by Search Engine): D Sequest HT	Percolator q-Value (by Search Engine): A Mascot	Percolator q-Value (by Search Engine): A Sequest HT	Percolator q-Value (by Search Engine): B Mascot	Percolator q-Value (by Search Engine): B Sequest HT	Percolator q-Value (by Search Engine): C Mascot	Percolator q-Value (by Search Engine): C Sequest HT	Percolator q-Value (by Search Engine): D Mascot	Percolator q-Value (by Search Engine): D Sequest HT	Percolator PEP (by Search Engine): A Mascot	Percolator PEP (by Search Engine): A Sequest HT	Percolator PEP (by Search Engine): B Mascot	Percolator PEP (by Search Engine): B Sequest HT	Percolator PEP (by Search Engine): C Mascot	Percolator PEP (by Search Engine): C Sequest HT	Percolator PEP (by Search Engine): D Mascot	Percolator PEP (by Search Engine): D Sequest HT	Ions Score (by Search Engine): A Mascot	Ions Score (by Search Engine): B Mascot	Ions Score (by Search Engine): C Mascot	Ions Score (by Search Engine): D Mascot	XCorr (by Search Engine): A Sequest HT
	FALSE	High	[K].NDEECVVNAANPR.[G]	1xCarbamidomethyl [C5]		FALSE		0.00642802	0	1	2	17	GFP-HA-CHIKnsP3_Arg	GFP-HA-CHIKnsP3_Arg [264-276]	0	1487.65	Not Found	Not Found	High	High	n/a	n/a	n/a	n/a	High	High	High	Medium					0	0.0001376	0.0005158	0.0003457					0.0002264	0.003929	0.008759	0.01195			66	42
	FALSE	High	[K].NLNVTCDEREGNVLPMASVR.[F]	1xCarbamidomethyl [C6]; 1xOxidation [M16]		FALSE		0.00274495	0	1	2	4	GFP-HA-CHIKnsP3_Arg	GFP-HA-CHIKnsP3_Arg [659-678]	1	2290.09	Not Found	Not Found	High	High	n/a	n/a	n/a	n/a	High	High	High	High					0	0	0	0					6.209e-05	0.0001406	0.003069	0.0007234			42	21
	FALSE	High	[K].SAMPEGYVQER.[T]	1xOxidation [M3]		FALSE	Sample 2	0.00459176	0	2	5	39	GFP-HA-ONNnsP3_Arg; GFP-HA-CHIKnsP3_Arg	GFP-HA-ONNnsP3_Arg [89-99]; GFP-HA-CHIKnsP3_Arg [89-99]	0	1282.57	High	High	High	High	Medium	Low	High	Medium	High	High	High	Medium	0.00122	0.01464	0	0.002142	0	0.0001376	0	0.0003457	0.0263	0.1766	0.00333	0.03754	0.0001362	0.004297	0.00112	0.01251	36	45	64	55	1.63
	FALSE	High	[K].QTEANEQVCLYALGESIESIR.[Q]	1xCarbamidomethyl [C9]		FALSE		7.12754e-05	0	1	2	4	GFP-HA-CHIKnsP3_Arg	GFP-HA-CHIKnsP3_Arg [473-493]	0	2410.16	Not Found	Not Found	High	Not Found	n/a	n/a	n/a	n/a	High	High	n/a	n/a					0	0							2.38e-07	8.107e-06					82
	FALSE	High	[R].LGVNSVAIPLLSTGVYSGGK.[D]			FALSE		0.00543286	0	1	2	6	GFP-HA-CHIKnsP3_Arg	GFP-HA-CHIKnsP3_Arg [349-368]	0	1932.08	Not Found	Not Found	High	High	n/a	n/a	n/a	n/a	High	High	High	Medium					0	0.0001376	0.0003822	0.00146					0.0001749	0.001928	0.006191	0.02671			68	47
	FALSE	High	[K].LEYNYNSHNVYIMADK.[Q]	1xDeamidated [N]; 1xOxidation [M13]		FALSE	Sample 2	0.002	0	2	5	37	GFP-HA-ONNnsP3_Arg; GFP-HA-CHIKnsP3_Arg	GFP-HA-ONNnsP3_Arg [144-159]; GFP-HA-CHIKnsP3_Arg [144-159]	0	1990.89	High	High	High	High	High	High	Medium	Medium	High	High	Medium	Low	0.0002394	0	0.002344	0.0008507	0	0	0.002306	0.009583	0.005471	0.003248	0.04516	0.01435	3.821e-05	2.895e-05	0.04432	0.1112	17	17	32	17	3.17
	FALSE	High	[K].LEYNYNSHNVYIMADK.[Q]	1xOxidation [M13]		FALSE	Sample 2	0.000427266	0	2	5	33	GFP-HA-ONNnsP3_Arg; GFP-HA-CHIKnsP3_Arg	GFP-HA-ONNnsP3_Arg [144-159]; GFP-HA-CHIKnsP3_Arg [144-159]	0	1989.9	High	High	High	High	High	High	High	High	High	High	High	High	0	0	0	0	0	0	0	0	0.00155	0.0007482	0.0001446	0.0001459	1.083e-05	2.451e-05	0.0003329	0.001049	25	33	48	28	3.18
	FALSE	High	[R].MNHVTSIIVCSSFPLPK.[Y]	1xCarbamidomethyl [C10]; 1xOxidation [M1]		FALSE		0.00768112	0	1	2	2	GFP-HA-CHIKnsP3_Arg	GFP-HA-CHIKnsP3_Arg [528-544]	0	1945.99	Not Found	Not Found	High	Not Found	n/a	n/a	n/a	n/a	High	High	n/a	n/a					0	0							0.0002981	0.0001804					30
	FALSE	High	[R].TQVELLDEHISVDCDIIR.[V]	1xCarbamidomethyl [C14]		FALSE		0.00649194	0	1	2	2	GFP-HA-CHIKnsP3_Arg	GFP-HA-CHIKnsP3_Arg [410-427]	0	2155.07	Not Found	Not Found	High	Not Found	n/a	n/a	n/a	n/a	High	High	n/a	n/a					0	0							0.0002296	0.000132					25
	FALSE	High	[K].TVMCGTYPVIHAVGPNFSNYSESEGDR.[E]	1xCarbamidomethyl [C4]; 2xDeamidated [N16; N19]; 1xOxidation [M3]		FALSE		0.000765987	0	1	2	4	GFP-HA-CHIKnsP3_Arg	GFP-HA-CHIKnsP3_Arg [307-333]	0	3005.29	Not Found	Not Found	High	High	n/a	n/a	n/a	n/a	High	High	High	High					0	0	0	0					8.836e-06	5.521e-05	0.004507	0.003423			55	32
	FALSE	High	[K].TVMCGTYPVIHAVGPNFSNYSESEGDR.[E]	1xCarbamidomethyl [C4]; 1xDeamidated [N]; 1xOxidation [M3]		FALSE	No duplicate peptides for 2 coatomers	3.42737e-05	0	1	2	7	GFP-HA-CHIKnsP3_Arg	GFP-HA-CHIKnsP3_Arg [307-333]	0	3004.31	Not Found	Not Found	High	Not Found	n/a	n/a	n/a	n/a	High	High	n/a	n/a					0	0							7.753e-08	5.747e-07					61
	FALSE	High	[K].TVMCGTYPVIHAVGPNFSNYSESEGDR.[E]	1xCarbamidomethyl [C4]; 1xOxidation [M3]		FALSE		1.31917e-05	0	1	2	4	GFP-HA-CHIKnsP3_Arg	GFP-HA-CHIKnsP3_Arg [307-333]	0	3003.32	Not Found	Not Found	High	High	n/a	n/a	n/a	n/a	High	High	High	Medium					0	0	0	0.0003457					1.809e-08	5.449e-08	0.0001578	0.01168			54	52
	FALSE	High	[K].VMLFDHNVPSR.[V]	1xOxidation [M2]		FALSE		0.0109155	0	1	2	6	GFP-HA-CHIKnsP3_Arg	GFP-HA-CHIKnsP3_Arg [558-568]	0	1330.66	Not Found	Not Found	High	High	n/a	n/a	n/a	n/a	High	High	High	Medium					0	0.0001376	0	0.00146					0.0005071	0.001725	0.003098	0.02657			40	26
	FALSE	High	[K].SYPYDVPDYAPSYR.[V]			FALSE	No duplicate peptides for 2 coatomers	0.000666904	0	2	4	36	GFP-HA-ONNnsP3_Arg; GFP-HA-CHIKnsP3_Arg	GFP-HA-ONNnsP3_Arg [242-255]; GFP-HA-CHIKnsP3_Arg [242-255]	0	1692.75	High	High	High	High	High	High	High	High	High	High	High	High	0	0	0	0.0001417	0	0	0	0	0.0003249	0.001308	0.002091	0.0009867	9.967e-06	0.0001124	1.723e-05	0.0001295	59	47	61	58	3.62
	FALSE	High	[K].GIDFKEDGNILGHK.[L]			FALSE	Sample 2	0.000531168	0	2	5	32	GFP-HA-ONNnsP3_Arg; GFP-HA-CHIKnsP3_Arg	GFP-HA-ONNnsP3_Arg [130-143]; GFP-HA-CHIKnsP3_Arg [130-143]	1	1542.79	High	High	High	High	High	Medium	High	High	High	High	High	High	0.0001232	0.0003109	0	0	0	0	0	0.0003457	0.004538	0.01073	7.592e-06	0.0001628	8.643e-06	7.652e-05	0.002517	0.008508	52	57	59	45	4.02
	FALSE	High	[K].GYSTTEGSLYSYLEGTR.[F]			FALSE		9.61161e-06	0	1	2	8	GFP-HA-CHIKnsP3_Arg	GFP-HA-CHIKnsP3_Arg [439-455]	0	1883.87	Not Found	Not Found	High	High	n/a	n/a	n/a	n/a	High	High	High	High					0	0	0	0					1.116e-08	4.838e-07	2.748e-07	1.331e-05			96	86
	FALSE	High	[M].GSVSKGEELFTGVVPILVELDGDVNGHK.[F]	1xAcetyl [N-Term]	GFP-HA-ONNnsP3_Arg 1xAcetyl [N-Term]; GFP-HA-CHIKnsP3_Arg 1xAcetyl [N-Term]	FALSE	Sample 2	0.00388088	0	2	5	1	GFP-HA-ONNnsP3_Arg; GFP-HA-CHIKnsP3_Arg	GFP-HA-ONNnsP3_Arg [2-29]; GFP-HA-CHIKnsP3_Arg [2-29]	1	2937.52	Not Found	Not Found	High	Not Found	n/a	n/a	n/a	n/a	High	n/a	n/a	n/a					0								0.0001047						47
	FALSE	High	[M].GSVSKGEELFTGVVPILVELDGDVNGHK.[F]	1xAcetyl [N-Term]; 1xDeamidated [N25]	GFP-HA-ONNnsP3_Arg 1xAcetyl [N-Term]; GFP-HA-CHIKnsP3_Arg 1xAcetyl [N-Term]	FALSE	Sample 2	0.0043271	0	2	5	1	GFP-HA-ONNnsP3_Arg; GFP-HA-CHIKnsP3_Arg	GFP-HA-ONNnsP3_Arg [2-29]; GFP-HA-CHIKnsP3_Arg [2-29]	1	2938.5	Not Found	Not Found	Not Found	High	n/a	n/a	n/a	n/a	n/a	n/a	High	n/a							0								0.0001926					59
	FALSE	High	[K].FSVSGEGEGDATYGK.[L]			FALSE	Sample 2	1.23358e-06	0	2	5	52	GFP-HA-ONNnsP3_Arg; GFP-HA-CHIKnsP3_Arg	GFP-HA-ONNnsP3_Arg [30-44]; GFP-HA-CHIKnsP3_Arg [30-44]	0	1503.66	High	High	High	High	High	High	High	High	High	High	High	High	0	0	0	0	0	0	0	0	2.077e-07	3.501e-05	8.963e-10	0.0001385	1.188e-07	7.377e-06	3.018e-07	4.752e-05	90	107	102	89	4.08
	FALSE	High	[K].FEGDTLVNR.[I]			FALSE	Sample 2	0.0103881	0	2	5	61	GFP-HA-ONNnsP3_Arg; GFP-HA-CHIKnsP3_Arg	GFP-HA-ONNnsP3_Arg [117-125]; GFP-HA-CHIKnsP3_Arg [117-125]	0	1050.52	High	High	High	High	High	High	High	High	High	High	High	High	0	0	0	0.0001417	0	0.0001376	0	0	0.001939	0.001006	0.0006543	0.003759	0.002971	0.003326	0.0006775	0.005027	61	57	63	53	3.09
	FALSE	High	[R].FHQTAVDMAEVYTMWPK.[Q]	2xOxidation [M8; M14]		FALSE		0.00193193	0	1	2	4	GFP-HA-CHIKnsP3_Arg	GFP-HA-CHIKnsP3_Arg [456-472]	0	2085.94	Not Found	Not Found	High	High	n/a	n/a	n/a	n/a	High	High	High	High					0	0	0	0					0.0002042	0.0001888	6.006e-05	0.0001246			35	40
	FALSE	High	[R].FHQTAVDMAEVYTMWPK.[Q]	1xDeamidated [Q3]; 2xOxidation [M8; M14]		FALSE		0.00727428	0	1	2	4	GFP-HA-CHIKnsP3_Arg	GFP-HA-CHIKnsP3_Arg [456-472]	0	2086.92	Not Found	Not Found	High	High	n/a	n/a	n/a	n/a	High	High	High	High					0	0	0	0					0.0003854	0.0001068	0.001083	0.002332			26	32
	FALSE	High	[K].CPVDDADASSPPK.[T]	1xCarbamidomethyl [C1]		FALSE		0.000990703	0	1	2	8	GFP-HA-CHIKnsP3_Arg	GFP-HA-CHIKnsP3_Arg [496-508]	0	1358.59	Not Found	Not Found	High	High	n/a	n/a	n/a	n/a	High	High	High	High					0	0	0	0					1.308e-05	0.0001434	3.371e-05	0.0006202			71	58
	FALSE	High	[R].ADLHSIVQETAEIR.[D]			FALSE		0.00756796	0	1	2	12	GFP-HA-CHIKnsP3_Arg	GFP-HA-CHIKnsP3_Arg [682-695]	0	1581.82	Not Found	Not Found	High	High	n/a	n/a	n/a	n/a	High	High	High	High					0	0	0	0					0.0002911	0.0002916	0.0007865	0.002097			47	46
	FALSE	High	[R].ADLHSIVQETAEIR.[D]	1xDeamidated [Q8]		FALSE		0.00171564	0	1	2	7	GFP-HA-CHIKnsP3_Arg	GFP-HA-CHIKnsP3_Arg [682-695]	0	1582.81	Not Found	Not Found	High	High	n/a	n/a	n/a	n/a	High	High	High	Medium					0	0	0	0.0003457					3.026e-05	4.908e-05	0.002105	0.0122			58	41
	FALSE	High	[R].AEVKFEGDTLVNR.[I]			FALSE	Sample 2	0.0063963	0	2	5	70	GFP-HA-ONNnsP3_Arg; GFP-HA-CHIKnsP3_Arg	GFP-HA-ONNnsP3_Arg [113-125]; GFP-HA-CHIKnsP3_Arg [113-125]	1	1477.76	High	High	High	High	High	High	High	High	High	High	High	High	0	0	0	0.0001417	0	0.0001376	0	0	0.0002884	0.001731	0.0003917	0.002578	0.0003337	0.003322	0.002707	0.002808	51	50	61	48	3.74
	FALSE	High	[R].DHMVLLEFVTAAGITLGMDELYK.[S]	2xOxidation [M3; M18]		FALSE	Sample 2	0.0155984	0.000531723	2	5	3	GFP-HA-ONNnsP3_Arg; GFP-HA-CHIKnsP3_Arg	GFP-HA-ONNnsP3_Arg [219-241]; GFP-HA-CHIKnsP3_Arg [219-241]	0	2598.28	High	Not Found	High	Not Found	High	High	Low	Low	Medium	Low	n/a	n/a	0	0	0.05939	0.04368	0.0007671	0.01623			0.001088	0.00216	0.4624	0.3511	0.02434	0.1405			40	12	21		4.87
	FALSE	High	[R].EGNVLPMASVR.[F]	1xOxidation [M7]		FALSE		0.0173134	0.000531723	1	2	4	GFP-HA-CHIKnsP3_Arg	GFP-HA-CHIKnsP3_Arg [668-678]	0	1188.6	Not Found	Not Found	High	High	Low	n/a	n/a	n/a	High	High	Low	Medium	0.904				0	0.0001376	0.004741	0.0003457	1				0.001023	0.0009232	0.07732	0.01254	11		34	15
	FALSE	High	[R].TIFFKDDGNYK.[T]			FALSE	Sample 2	0.0178375	0.000531723	2	5	25	GFP-HA-ONNnsP3_Arg; GFP-HA-CHIKnsP3_Arg	GFP-HA-ONNnsP3_Arg [100-110]; GFP-HA-CHIKnsP3_Arg [100-110]	1	1347.66	High	High	High	High	High	High	High	Medium	High	High	High	Medium	0	0.0002182	0	0.0008507	0	0.0001376	0.0003822	0.001344	0.001331	0.006315	0.003657	0.01757	0.003691	0.005673	0.006555	0.02442	46	45	54	45	3.27
	FALSE	High	[K].IAEAIQMR.[T]	1xOxidation [M7]		FALSE		0.0148431	0.000531723	1	2	22	GFP-HA-CHIKnsP3_Arg	GFP-HA-CHIKnsP3_Arg [402-409]	0	947.498	Not Found	Not Found	High	High	n/a	n/a	n/a	n/a	High	High	High	High					0	0.0001376	0	0.0003457					0.006105	0.005895	0.002088	0.008307			50	53
	FALSE	High	[R].KGYSTTEGSLYSYLEGTR.[F]			FALSE		0.0239285	0.000531723	1	2	12	GFP-HA-CHIKnsP3_Arg	GFP-HA-CHIKnsP3_Arg [438-455]	1	2011.96	Not Found	Not Found	High	High	n/a	n/a	n/a	n/a	High	High	High	High					0	0.0001376	0	0					0.004224	0.001317	0.002245	0.001344			35	32
	FALSE	High	[K].TRAEVKFEGDTLVNR.[I]			FALSE	Sample 2	0.0168049	0.000531723	2	5	1	GFP-HA-ONNnsP3_Arg; GFP-HA-CHIKnsP3_Arg	GFP-HA-ONNnsP3_Arg [111-125]; GFP-HA-CHIKnsP3_Arg [111-125]	2	1734.91	Not Found	Not Found	High	Not Found	n/a	Low	n/a	Low	n/a	High	n/a	Low		0.2509		0.02152		0		0.02757		0.8998		0.2085		0.0004502		0.214					2.34
	FALSE	High	[K].EDGNILGHK.[L]			FALSE	Sample 2	0.0353475	0.000921823	2	5	9	GFP-HA-ONNnsP3_Arg; GFP-HA-CHIKnsP3_Arg	GFP-HA-ONNnsP3_Arg [135-143]; GFP-HA-CHIKnsP3_Arg [135-143]	0	982.495	Not Found	Not Found	High	High	n/a	n/a	n/a	n/a	Medium	Medium	High	Medium					0.0004582	0.002991	0	0.002565					0.01833	0.04387	0.003903	0.03672			35	47
	FALSE	High	[K].IAEAIQMR.[T]			FALSE		0.0250275	0.000921823	1	2	7	GFP-HA-CHIKnsP3_Arg	GFP-HA-CHIKnsP3_Arg [402-409]	0	931.503	Not Found	Not Found	High	High	n/a	n/a	n/a	n/a	Medium	Medium	High	Medium					0.0002488	0.000561	0	0.0003457					0.01002	0.0142	0.002395	0.01277			41	44
	FALSE	High	[R].TIFFKDDGNYKTR.[A]			FALSE	Sample 2	0.0390819	0.000921823	2	5	3	GFP-HA-ONNnsP3_Arg; GFP-HA-CHIKnsP3_Arg	GFP-HA-ONNnsP3_Arg [100-112]; GFP-HA-CHIKnsP3_Arg [100-112]	2	1604.81	Not Found	Not Found	High	High	n/a	Low	n/a	n/a	n/a	High	n/a	Medium		0.1962				0.0001376		0.00146		0.8311				0.001909		0.02558					1.25
	FALSE	High	[R].FHQTAVDMAEVYTMWPK.[Q]	1xOxidation [M14]		FALSE		0.0277952	0.000921823	1	2	2	GFP-HA-CHIKnsP3_Arg	GFP-HA-CHIKnsP3_Arg [456-472]	0	2069.95	Not Found	Not Found	High	Not Found	n/a	n/a	n/a	n/a	High	High	n/a	n/a					0	0.0001376							0.005762	0.001065					16
	FALSE	High	[K].NLNVTCDER.[E]	1xCarbamidomethyl [C6]		FALSE		0.0295141	0.000921823	1	2	6	GFP-HA-CHIKnsP3_Arg	GFP-HA-CHIKnsP3_Arg [659-667]	0	1120.51	Not Found	Not Found	High	High	n/a	n/a	n/a	n/a	High	High	Medium	High					0	0.0001376	0.001511	0					0.006427	0.001176	0.02825	0.002206			29	36
	FALSE	High	[R].MDIAKNDEECVVNAANPR.[G]	1xCarbamidomethyl [C10]; 1xOxidation [M1]		FALSE		0.0257885	0.000921823	1	2	8	GFP-HA-CHIKnsP3_Arg	GFP-HA-CHIKnsP3_Arg [259-276]	1	2061.93	Not Found	Not Found	High	High	n/a	Low	n/a	n/a	High	High	High	High		0.9433			0	0.0001376	0.0005158	0.0003457		1			0.001876	0.003766	0.009742	0.009854			35	35	1.59
	FALSE	High	[K].GEELFTGVVPILVELDGDVNGHK.[F]	1xDeamidated [N20]		FALSE	Sample 2	0.0423571	0.00137551	2	5	12	GFP-HA-ONNnsP3_Arg; GFP-HA-CHIKnsP3_Arg	GFP-HA-ONNnsP3_Arg [7-29]; GFP-HA-CHIKnsP3_Arg [7-29]	0	2438.24	High	High	High	Not Found	Low	Low	Medium	Medium	High	High	Low	Low	0.003777	0.0215	0.001277	0.000952	0	0.0001376	0.01837	0.08011	0.05912	0.2209	0.02984	0.01823	0.006626	0.002173	0.1987	0.4929	23	22	29	13	2.57
	FALSE	High	[K].KIAEAIQMR.[T]	1xOxidation [M8]		FALSE		0.0430017	0.00182794	1	2	2	GFP-HA-CHIKnsP3_Arg	GFP-HA-CHIKnsP3_Arg [401-409]	1	1075.59	Not Found	Not Found	High	Not Found	n/a	n/a	n/a	n/a	High	Medium	Low	Low					0	0.0009661	0.05737	0.08557					0.004042	0.01769	0.4278	0.5129			39	37
	FALSE	High	[K].LEYNYNSHNVYIMADK.[Q]			FALSE	Sample 2	0.044321	0.00223417	2	5	10	GFP-HA-ONNnsP3_Arg; GFP-HA-CHIKnsP3_Arg	GFP-HA-ONNnsP3_Arg [144-159]; GFP-HA-CHIKnsP3_Arg [144-159]	0	1973.91	High	Not Found	High	High	Low	Low	n/a	Low	High	High	Medium	Medium	0.008848	0.004143		0.1188	0	0.0002587	0.001412	0.002684	0.1177	0.07691		0.6612	0.004222	0.006732	0.02564	0.03794	8		27	15	2.14
	FALSE	High	[K].LEYNYNSHNVYIMADK.[Q]	2xDeamidated [N6; N9]; 1xOxidation [M13]		FALSE	Sample 2	0.0510452	0.00303242	2	5	8	GFP-HA-ONNnsP3_Arg; GFP-HA-CHIKnsP3_Arg	GFP-HA-ONNnsP3_Arg [144-159]; GFP-HA-CHIKnsP3_Arg [144-159]	0	1991.87	High	High	Not Found	Not Found	Medium	Medium	Medium	High	Low	Low	Low	Low	0.00225	0.0006411	0.002243	0.0001417	0.03422	0.01263	0.01103	0.03592	0.03752	0.02126	0.04334	0.003735	0.2916	0.1163	0.1392	0.2678	15	17	8	5	3.02
	FALSE	High	[K].SAMPEGYVQER.[T]			FALSE	Sample 2	0.0559094	0.00382167	2	5	9	GFP-HA-ONNnsP3_Arg; GFP-HA-CHIKnsP3_Arg	GFP-HA-ONNnsP3_Arg [89-99]; GFP-HA-CHIKnsP3_Arg [89-99]	0	1266.58	High	High	High	High	Medium	Low	High	Low	High	Medium	Low	Low	0.00225	0.002873	0.0003729	0.005391	0	0.000561	0.009085	0.02183	0.03723	0.06424	0.007612	0.07697	0.005995	0.01004	0.1155	0.1755	38	39	46	38	2.29
	FALSE	High	[R].MDIAKNDEECVVNAANPR.[G]	1xCarbamidomethyl [C10]; 1xDeamidated [N13]; 1xOxidation [M1]		FALSE		0.0754414	0.00472181	1	2	3	GFP-HA-CHIKnsP3_Arg	GFP-HA-CHIKnsP3_Arg [259-276]	1	2062.92	Not Found	Not Found	High	High	n/a	n/a	n/a	n/a	Low	Low	Medium	Low					0.006742	0.1483	0.0005158	0.007922					0.08462	0.6968	0.01138	0.09497			23	42
	FALSE	High	[K].NDEECVVNAANPR.[G]	1xCarbamidomethyl [C5]; 1xDeamidated [N1]		FALSE		0.0822759	0.0068591	1	2	2	GFP-HA-CHIKnsP3_Arg	GFP-HA-CHIKnsP3_Arg [264-276]	0	1488.64	Not Found	Not Found	High	Not Found	n/a	n/a	n/a	n/a	Medium	Medium	n/a	n/a					0.0002488	0.000561							0.01054	0.01123					36
	FALSE	High	[R].MNHVTSIIVCSSFPLPK.[Y]	1xCarbamidomethyl [C10]; 1xDeamidated [N2]; 1xOxidation [M1]		FALSE		0.0865895	0.00708362	1	2	2	GFP-HA-CHIKnsP3_Arg	GFP-HA-CHIKnsP3_Arg [528-544]	0	1946.97	Not Found	Not Found	Not Found	High	n/a	n/a	n/a	n/a	n/a	n/a	Medium	Medium							0.0005158	0.0005066							0.01378	0.01388				24
	FALSE	High	[R].AVLTLPPTIDNFSAVSDWVMNTAPVAPPR.[R]	1xDeamidated [N11]; 1xOxidation [M20]		FALSE		0.0852716	0.00708362	1	2	2	GFP-HA-CHIKnsP3_Arg	GFP-HA-CHIKnsP3_Arg [625-653]	0	3096.57	Not Found	Not Found	High	Not Found	n/a	n/a	n/a	n/a	Medium	Medium	n/a	n/a					0.0002488	0.003307							0.0111	0.04647					17
	FALSE	High	[K].GEELFTGVVPILVELDGDVNGHK.[F]			FALSE	Sample 2	0.0839743	0.00708362	2	5	5	GFP-HA-ONNnsP3_Arg; GFP-HA-CHIKnsP3_Arg	GFP-HA-ONNnsP3_Arg [7-29]; GFP-HA-CHIKnsP3_Arg [7-29]	0	2437.26	Not Found	Not Found	High	Not Found	Low	Low	Low	Low	Medium	Medium	n/a	n/a	0.07747	0.03921	0.01587	0.04841	0.002675	0.000561			0.5482	0.3571	0.1863	0.3811	0.04608	0.01107			7	13	31		3.01
	FALSE	High	[K].EDGNILGHKLEYNYNSHNVYIMADK.[Q]	1xOxidation [M22]		FALSE	Sample 2	0.0959258	0.0072466	2	5	1	GFP-HA-ONNnsP3_Arg; GFP-HA-CHIKnsP3_Arg	GFP-HA-ONNnsP3_Arg [135-159]; GFP-HA-CHIKnsP3_Arg [135-159]	1	2953.38	Not Found	Not Found	High	Not Found	n/a	n/a	n/a	n/a	Low	High	n/a	n/a					0.3243	0.0004973							0.9366	0.008559					5
	FALSE	High	[R].EGNVLPMASVR.[F]			FALSE		0.0964189	0.0072466	1	2	2	GFP-HA-CHIKnsP3_Arg	GFP-HA-CHIKnsP3_Arg [668-678]	0	1172.61	Not Found	Not Found	High	Not Found	n/a	n/a	n/a	n/a	Medium	High	n/a	n/a					0.001794	0.0004973							0.0306	0.008641					24
	FALSE	High	[K].FEGDTLVNR.[I]	1xDeamidated [N8]		FALSE	Sample 2	0.111334	0.00777577	2	5	2	GFP-HA-ONNnsP3_Arg; GFP-HA-CHIKnsP3_Arg	GFP-HA-ONNnsP3_Arg [117-125]; GFP-HA-CHIKnsP3_Arg [117-125]	0	1051.51	Not Found	High	Not Found	Not Found	Low	Low	Medium	Medium	Low	Low	n/a	Low	0.6999	0.1029	0.0006724	0.00199	0.3004	0.3164		0.9349	1	0.6299	0.02044	0.03416	0.9173	0.9292		1	11	26	9		1.87
FALSE	High	Master Protein	XP_315269.4	AGAP011516-PA, partial [Anopheles gambiae str. PEST]	0	FALSE		123.016	High	High	High	High	46	15	446	1	1	382	42.3	5.72	1149	736	1904	1068	220.41	144.22	326.53	195.62	10	10	9	9	14	14	9	10				Pf00022	1275974		AgaP_AGAP011516	3L	Phototransduction - fly; Hippo signaling pathway - fly; Phagosome			actin	http://www.uniprot.org/uniprot/Q7Q7K6
	Checked	Confidence	Annotated Sequence	Modifications	Modifications in Master Proteins	Contaminant	Marked as	Qvality PEP	Qvality q-value	# Protein Groups	# Proteins	# PSMs	Master Protein Accessions	Positions in Master Proteins	# Missed Cleavages	Theo. MH+ [Da]	Found in Sample: [S23] F24: Sample, GFP-HA-ONN nsP3 Opal, 3	Found in Sample: [S24] F25: Sample, GFP-HA-ONN nsP3 Arg, 4	Found in Sample: [S40] F41: Sample, GFP-HA-CHIK nsP3 Opal, 5	Found in Sample: [S41] F42: Sample, GFP-HA-CHIK nsP3 Arg, 6	Confidence (by Search Engine): A Mascot	Confidence (by Search Engine): A Sequest HT	Confidence (by Search Engine): B Mascot	Confidence (by Search Engine): B Sequest HT	Confidence (by Search Engine): C Mascot	Confidence (by Search Engine): C Sequest HT	Confidence (by Search Engine): D Mascot	Confidence (by Search Engine): D Sequest HT	Percolator q-Value (by Search Engine): A Mascot	Percolator q-Value (by Search Engine): A Sequest HT	Percolator q-Value (by Search Engine): B Mascot	Percolator q-Value (by Search Engine): B Sequest HT	Percolator q-Value (by Search Engine): C Mascot	Percolator q-Value (by Search Engine): C Sequest HT	Percolator q-Value (by Search Engine): D Mascot	Percolator q-Value (by Search Engine): D Sequest HT	Percolator PEP (by Search Engine): A Mascot	Percolator PEP (by Search Engine): A Sequest HT	Percolator PEP (by Search Engine): B Mascot	Percolator PEP (by Search Engine): B Sequest HT	Percolator PEP (by Search Engine): C Mascot	Percolator PEP (by Search Engine): C Sequest HT	Percolator PEP (by Search Engine): D Mascot	Percolator PEP (by Search Engine): D Sequest HT	Ions Score (by Search Engine): A Mascot	Ions Score (by Search Engine): B Mascot	Ions Score (by Search Engine): C Mascot	Ions Score (by Search Engine): D Mascot	XCorr (by Search Engine): A Sequest HT
	FALSE	High	[R].VAPEEHPVLLTEAPLNPK.[AS]			FALSE	Sample 1;Sample 2	0.00548688	0	2	6	72	P84185.1; XP_315269.4	P84185.1 [97-114]; XP_315269.4 [103-120]	0	1954.06	High	High	High	High	High	High	High	High	High	High	High	High	0.0002394	0	0	0	0	0	0.0003822	0	0.005284	0.002797	0.0002507	8.56e-05	0.000733	0.0001228	0.00654	0.004729	19	30	49	18	3.11
	FALSE	High	[R].TTGIVLDSGDGVSHTVPIYEGYALPHAILR.[LM]			FALSE	Sample 1;Sample 2	1.60783e-05	0	2	5	8	P84185.1; XP_315269.4	P84185.1 [149-178]; XP_315269.4 [155-184]	0	3151.64	High	High	Not Found	Not Found	High	High	High	High	n/a	n/a	n/a	n/a	0	0.0003109	0	0					0.001967	0.009647	4.123e-08	2.002e-06					39	76			5.29
	FALSE	High	[K].SYELPDGQVITIGNER.[F]	1xDeamidated [Q/N]		FALSE	Sample 1;Sample 2	0.000223483	0	2	5	50	P84185.1; XP_315269.4	P84185.1 [240-255]; XP_315269.4 [246-261]	0	1791.88	High	High	High	High	High	High	High	High	High	High	High	High	0	0	0	0	0	0	0	0	0.0001562	2.262e-05	5.229e-06	4.705e-05	1.351e-06	6.262e-05	0.00308	0.000413	52	60	73	34	3.58
	FALSE	High	[K].SYELPDGQVITIGNER.[F]			FALSE	Sample 1;Sample 2	3.02865e-05	0	2	5	100	P84185.1; XP_315269.4	P84185.1 [240-255]; XP_315269.4 [246-261]	0	1790.89	High	High	High	High	High	High	High	High	High	High	High	High	0	0	0	0	0	0	0	0	6.088e-07	0.0006827	1.391e-07	9.17e-05	2.204e-07	0.0005072	1.355e-06	0.0001795	88	85	89	83	3.22
	FALSE	High	[R].GYSFTTTAER.[E]			FALSE	Sample 1;Sample 2	0.00164907	0	2	6	42	P84185.1; XP_315269.4	P84185.1 [198-207]; XP_315269.4 [204-213]	0	1132.53	High	High	High	High	High	High	High	High	High	High	High	High	0	0	0	0.0001417	0	0.0001376	0	0	0.0001459	0.003523	4.11e-05	0.0006254	9.986e-05	0.004216	0.000142	0.003055	74	64	67	64	3.2
	FALSE	High	[K].DLYANTVLSGGTTMYPGIADR.[M]	1xDeamidated [N5]; 1xOxidation [M14]		FALSE	Sample 1;Sample 2	5.56564e-05	0	2	2	12	P84185.1; XP_315269.4	P84185.1 [293-313]; XP_315269.4 [299-319]	0	2232.05	High	High	High	High	High	High	High	High	High	High	High	High	0	0	0	0.0001417	0	0	0	0	2.632e-06	1.66e-06	0.0009553	0.001488	1.622e-07	2.529e-06	1.996e-06	0.001712	62	25	86	76	5.35
	FALSE	High	[K].DSYVGDEAQSKR.[G]			FALSE	Sample 1;Sample 2	0.00630207	0	2	4	4	P84185.1; XP_315269.4	P84185.1 [52-63]; XP_315269.4 [58-69]	1	1354.62	Not Found	Not Found	High	High	n/a	n/a	n/a	n/a	High	High	High	High					0	0.0001376	0.0002128	0.0003457					0.00022	0.001094	0.005087	0.008816			55	42
	FALSE	High	[K].AGFAGDDAPR.[A]			FALSE	Sample 1;Sample 2	0.00477713	0	2	6	34	P84185.1; XP_315269.4	P84185.1 [20-29]; XP_315269.4 [26-35]	0	976.448	Not Found	Not Found	High	High	n/a	n/a	n/a	n/a	High	High	High	High					0	0	0	0					0.001213	0.0006303	0.0008159	0.002743			63	63
	FALSE	High	[R].KDLYANTVLSGGTTMYPGIADR.[M]	1xDeamidated [N6]; 1xOxidation [M15]		FALSE	Sample 1;Sample 2	0.00226331	0	2	2	4	P84185.1; XP_315269.4	P84185.1 [292-313]; XP_315269.4 [298-319]	1	2360.14	High	High	Not Found	Not Found	High	High	High	High	n/a	n/a	n/a	Low	0	0.0001208	0	0				0.9449	0.0002152	0.004624	6.582e-05	0.0002019				1	44	45			4.84
	FALSE	High	[R].KDLYANTVLSGGTTMYPGIADR.[M]	1xOxidation [M15]		FALSE	Sample 1;Sample 2	0.000115743	0	2	2	10	P84185.1; XP_315269.4	P84185.1 [292-313]; XP_315269.4 [298-319]	1	2359.16	High	High	High	High	High	High	High	High	High	High	Medium	Medium	0	0	0	0	0	0	0.002543	0.002684	7.056e-07	6.463e-06	1.379e-06	4.571e-06	0.0008017	0.0001284	0.04922	0.03786	73	53	54	25	6.2
	FALSE	High	[K].DLYANTVLSGGTTMYPGIADR.[M]	1xDeamidated [N5]		FALSE	Sample 1;Sample 2	0.0042845	0	2	2	2	P84185.1; XP_315269.4	P84185.1 [293-313]; XP_315269.4 [299-319]	0	2216.05	Not Found	Not Found	High	Not Found	n/a	n/a	n/a	n/a	High	High	n/a	n/a					0	0							0.0001728	4.308e-05					41
	FALSE	High	[K].DLYANTVLSGGTTMYPGIADR.[M]	1xOxidation [M14]		FALSE	Sample 1;Sample 2	5.29387e-07	0	2	2	42	P84185.1; XP_315269.4	P84185.1 [293-313]; XP_315269.4 [299-319]	0	2231.06	High	High	High	High	High	High	High	High	High	High	High	High	0	0	0	0	0	0	0	0	8.16e-10	5.788e-07	5.216e-10	7.405e-08	3.658e-10	2.734e-06	4.404e-10	1.516e-06	114	101	117	117	5.42
	FALSE	High	[K].DLYANTVLSGGTTMYPGIADR.[M]			FALSE	Sample 1;Sample 2	4.12479e-06	0	2	2	13	P84185.1; XP_315269.4	P84185.1 [293-313]; XP_315269.4 [299-319]	0	2215.07	High	Not Found	High	High	High	High	n/a	Low	High	High	High	High	0	0		0.9184	0	0	0	0	8.235e-05	0.0004151		1	3.085e-09	2.218e-07	3.173e-08	1.614e-06	56		100	88	4.85
	FALSE	High	[R].KDLYANTVLSGGTTMYPGIADR.[M]			FALSE	Sample 1;Sample 2	0.0227646	0.000531723	2	2	2	P84185.1; XP_315269.4	P84185.1 [292-313]; XP_315269.4 [298-319]	1	2343.16	Not Found	Not Found	High	Not Found	n/a	Low	Low	Low	High	High	n/a	n/a		0.937	0.7718	0.7693	0	0.0004973				1	1	1	0.001546	0.008599				2	40		2.33
	FALSE	High	[K].YPIEHGIITNWDDMEK.[I]			FALSE		0.0304137	0.000921823	1	4	6	XP_315269.4	XP_315269.4 [76-91]	0	1960.91	Not Found	Not Found	High	High	n/a	n/a	n/a	n/a	High	High	Low	Medium					0	0.0001376	0.004277	0.002765					0.006695	0.001239	0.07196	0.03893			19	15
	FALSE	High	[K].YPIEHGIITNWDDMEK.[I]	1xOxidation [M14]		FALSE		0.0250275	0.000921823	1	4	11	XP_315269.4	XP_315269.4 [76-91]	0	1976.91	High	High	High	Not Found	High	High	Medium	Medium	High	High	Low	Low	0.0003282	0	0.002243	0.001608	0.0001305	0.0001376	0.06539	0.01046	0.006062	0.001129	0.04467	0.02395	0.009285	0.004273	0.4676	0.1162	16	11	17	7	3.95
	FALSE	High	[K].DSYVGDEAQSK.[R]			FALSE	Sample 1;Sample 2	0.0366113	0.000921823	2	4	4	P84185.1; XP_315269.4	P84185.1 [52-62]; XP_315269.4 [58-68]	0	1198.52	Not Found	Not Found	High	High	n/a	n/a	n/a	n/a	High	High	High	High					0	0.0001376	0.0003822	0.0001971					0.003177	0.001894	0.005654	0.006238			45	35
	FALSE	High	[K].IWHHTFYNELR.[V]			FALSE	Sample 1;Sample 2	0.0265729	0.000921823	2	6	12	P84185.1; XP_315269.4	P84185.1 [86-96]; XP_315269.4 [92-102]	0	1515.75	High	High	High	High	Low	Low	n/a	High	High	High	Low	Low	0.009223	0.002465		0.0006131	0	0.0001376	0.01136	0.004052	0.12	0.05016		0.007982	0.00397	0.001417	0.1421	0.05676	19		30	19	3.22
	FALSE	High	[R].AVFPSIVGRPR.[H]			FALSE	Sample 1;Sample 2	0.0518249	0.00303242	2	6	5	P84185.1; XP_315269.4	P84185.1 [30-40]; XP_315269.4 [36-46]	0	1198.71	High	High	High	Not Found	Medium	Medium	Low	Low	High	High	Low	Low	0.001824	0.0003109	0.006986	0.3021	0	0.0002587	0.7476	0.1873	0.03493	0.01049	0.1107	0.951	0.00534	0.006144	1	0.7711	16	13	30	12	2.1
	FALSE	High	[R].DLTDYLMK.[I]	1xOxidation [M7]		FALSE	Sample 1;Sample 2	0.0647641	0.00410374	2	6	6	P84185.1; XP_315269.4	P84185.1 [185-192]; XP_315269.4 [191-198]	0	1014.48	High	High	High	Not Found	Medium	Medium	Medium	Medium	Medium	High	Low	Low	0.0008855	0.001381	0.002243	0.001648	0.0002488	0.0001376	0.14	0.0146	0.01902	0.03205	0.04321	0.02689	0.01042	0.004469	0.7139	0.1402	39	31	33	30	2.41
	FALSE	High	[R].HQGVMVGMGQK.[D]	2xOxidation [M5; M8]		FALSE	Sample 1;Sample 2	0.0865895	0.00708362	2	3	3	P84185.1; XP_315269.4	P84185.1 [41-51]; XP_315269.4 [47-57]	0	1203.56	Not Found	Not Found	High	Not Found	n/a	n/a	n/a	n/a	Medium	High	n/a	n/a					0.001486	0.0002587							0.02962	0.007231					17
	FALSE	High	[K].SYELPDGQVITIGNERFR.[CA]	1xDeamidated [N14]		FALSE	Sample 1;Sample 2	0.105753	0.00749088	2	5	2	P84185.1; XP_315269.4	P84185.1 [240-257]; XP_315269.4 [246-263]	1	2095.05	Not Found	Not Found	High	Not Found	n/a	n/a	n/a	n/a	Medium	Medium	n/a	n/a					0.000349	0.000561							0.01516	0.01021					26
	FALSE	High	[K].SYELPDGQVITIGNER.[F]	2xDeamidated [Q8; N14]		FALSE	Sample 1;Sample 2	0.117219	0.00866795	2	5	2	P84185.1; XP_315269.4	P84185.1 [240-255]; XP_315269.4 [246-261]	0	1792.86	High	Not Found	Not Found	Not Found	Medium	Medium	Low	Low	Low	n/a	n/a	n/a	0.001824	0.0003749	0.07738	0.1274	0.9048				0.03497	0.01568	0.5405	0.681	1				35	21	6		3.67
FALSE	High	Master Protein	XP_001688309.2	AGAP000403-PA [Anopheles gambiae str. PEST]	0	FALSE		99.531	High	High	High	High	26	14	140	14	1	814	84	8.84	577	258	487	711	72.85	23.42	57.94	76.02	10	9	3	3	13	11	9	9	transport			Pf00076, Pf02136, Pf13893, Pf14259	5666791		AgaP_AGAP000403	X			Acetyl [N-Term; N-Term]	An. Rasputin. ras GTPase-activating protein-binding protein (G3BP)	http://www.uniprot.org/uniprot/A7USH0
	Checked	Confidence	Annotated Sequence	Modifications	Modifications in Master Proteins	Contaminant	Marked as	Qvality PEP	Qvality q-value	# Protein Groups	# Proteins	# PSMs	Master Protein Accessions	Positions in Master Proteins	# Missed Cleavages	Theo. MH+ [Da]	Found in Sample: [S23] F24: Sample, GFP-HA-ONN nsP3 Opal, 3	Found in Sample: [S24] F25: Sample, GFP-HA-ONN nsP3 Arg, 4	Found in Sample: [S40] F41: Sample, GFP-HA-CHIK nsP3 Opal, 5	Found in Sample: [S41] F42: Sample, GFP-HA-CHIK nsP3 Arg, 6	Confidence (by Search Engine): A Mascot	Confidence (by Search Engine): A Sequest HT	Confidence (by Search Engine): B Mascot	Confidence (by Search Engine): B Sequest HT	Confidence (by Search Engine): C Mascot	Confidence (by Search Engine): C Sequest HT	Confidence (by Search Engine): D Mascot	Confidence (by Search Engine): D Sequest HT	Percolator q-Value (by Search Engine): A Mascot	Percolator q-Value (by Search Engine): A Sequest HT	Percolator q-Value (by Search Engine): B Mascot	Percolator q-Value (by Search Engine): B Sequest HT	Percolator q-Value (by Search Engine): C Mascot	Percolator q-Value (by Search Engine): C Sequest HT	Percolator q-Value (by Search Engine): D Mascot	Percolator q-Value (by Search Engine): D Sequest HT	Percolator PEP (by Search Engine): A Mascot	Percolator PEP (by Search Engine): A Sequest HT	Percolator PEP (by Search Engine): B Mascot	Percolator PEP (by Search Engine): B Sequest HT	Percolator PEP (by Search Engine): C Mascot	Percolator PEP (by Search Engine): C Sequest HT	Percolator PEP (by Search Engine): D Mascot	Percolator PEP (by Search Engine): D Sequest HT	Ions Score (by Search Engine): A Mascot	Ions Score (by Search Engine): B Mascot	Ions Score (by Search Engine): C Mascot	Ions Score (by Search Engine): D Mascot	XCorr (by Search Engine): A Sequest HT
	FALSE	High	[K].QQQQPQQQPPVSLEPK.[T]			FALSE		0.00917885	0	1	1	11	XP_001688309.2	XP_001688309.2 [409-424]	0	1859.96	High	Not Found	High	High	Medium	Medium	n/a	n/a	High	High	Medium	Medium	0.0008048	0.0003749			0	0.0001376	0.001511	0.0006491	0.0136	0.01247			0.0003908	0.001712	0.02809	0.01503	46		45	51	2.98
	FALSE	High	[R].YQDVYTDDELDEAGDR.[A]	1xDeamidated [Q2]		FALSE		1.28059e-05	0	1	1	8	XP_001688309.2	XP_001688309.2 [132-147]	0	1904.77	High	Not Found	Not Found	High	High	High	n/a	n/a	n/a	n/a	High	High	0	0					0	0	2.607e-08	0.0005965					8.605e-05	0.0009896	58			57	3.72
	FALSE	High	[R].YQDVYTDDELDEAGDR.[A]			FALSE		1.16248e-06	0	1	1	14	XP_001688309.2	XP_001688309.2 [132-147]	0	1903.78	High	High	High	High	High	High	High	High	High	High	High	High	0	0	0	0	0	0	0	0	2.2e-09	1.774e-07	8.171e-10	7.777e-08	1.159e-08	1.454e-07	5.621e-09	4.031e-07	96	91	91	95	5.8
	FALSE	High	[M].VMDAQPSPQNVGR.[E]	1xOxidation [M2]		FALSE		0.0024987	0	1	1	4	XP_001688309.2	XP_001688309.2 [2-14]	0	1414.67	Not Found	Not Found	High	High	n/a	n/a	n/a	n/a	High	n/a	High	n/a					0		0						5.351e-05		0.0002247				59	65
	FALSE	High	[R].SGGGAGSGQSRPPGGQGVGASNR.[G]			FALSE		0.0131772	0	1	1	4	XP_001688309.2	XP_001688309.2 [719-741]	0	1997.95	Not Found	Not Found	High	High	n/a	n/a	n/a	Low	High	High	High	Medium				0.9422	0	0.0004973	0	0.001957				1	0.0006745	0.008321	0.005028	0.03183			30	26
	FALSE	High	[K].SVGGGATDAGGSAAAAVAAVLLSSSTVDPQGLK.[S]			FALSE		0.0028137	0	1	1	4	XP_001688309.2	XP_001688309.2 [252-284]	0	2885.49	High	Not Found	High	Not Found	High	High	Low	Low	High	High	n/a	n/a	0	0	0.02746	0.09337	0	0			0.0003326	0.0004004	0.2913	0.5866	6.416e-05	0.0001704			48	15	63		5.84
	FALSE	High	[R].FTQTFVLAAQSPK.[K]	1xDeamidated [Q]		FALSE		0.00713175	0	1	2	7	XP_001688309.2	XP_001688309.2 [109-121]	0	1438.76	High	High	Not Found	Not Found	High	High	High	High	Low	Low	n/a	n/a	0	0	0	0.0001417	0.3918	0.5411			0.0005616	0.001298	0.003118	0.0008755	0.9791	1			32	44	3		3.09
	FALSE	High	[R].FTQTFVLAAQSPK.[K]			FALSE		0.000306724	0	1	2	11	XP_001688309.2	XP_001688309.2 [109-121]	0	1437.77	High	High	High	High	High	High	High	High	High	High	High	High	0	0	0	0	0	0	0	0	3.039e-06	4.447e-05	1.032e-05	0.0001162	7.816e-06	0.0001233	1.323e-05	0.0001071	71	65	76	68	4.72
	FALSE	High	[R].DILSPAPAGGASTNGSVLGGGVGNK.[Y]	1xDeamidated [N14]		FALSE		4.47429e-07	0	1	1	13	XP_001688309.2	XP_001688309.2 [502-526]	0	2197.11	High	Not Found	High	High	High	High	Low	Low	High	High	High	High	0	0	0.2995	0.3591	0	0	0	0	6.441e-10	1.495e-06	0.9523	0.9875	1.192e-09	6.315e-08	3.456e-10	7.885e-06	119	6	103	108	5.33
	FALSE	High	[R].DILSPAPAGGASTNGSVLGGGVGNK.[Y]	2xDeamidated [N14; N24]		FALSE		5.05232e-06	0	1	1	8	XP_001688309.2	XP_001688309.2 [502-526]	0	2198.09	High	Not Found	High	High	High	High	Low	n/a	Low	Medium	High	High	0	0	0.9164		0.006666	0.001031	0	0	6.462e-09	1.56e-08	1		0.08115	0.01887	1.089e-06	2.29e-06	85	1	23	82	6.27
	FALSE	High	[K].SQEATLVIGQK.[Q]			FALSE		0.0149911	0.000531723	1	2	8	XP_001688309.2	XP_001688309.2 [50-60]	0	1173.65	High	Not Found	High	High	High	High	n/a	Low	High	High	High	Medium	0.0001232	0.0003109		0.9209	0	0.0001376	0	0.0003457	0.00359	0.008305		1	0.0008204	0.004563	0.00233	0.01136	45		58	60	3.33
	FALSE	High	[K].FGTVVDLR.[I]			FALSE		0.0199994	0.000531723	1	1	8	XP_001688309.2	XP_001688309.2 [625-632]	0	906.504	High	High	High	High	High	High	High	High	High	High	Medium	High	0.0003282	0.0002182	0	0.0001417	0	0.0002587	0.0005158	0.0001971	0.007306	0.005796	0.00169	0.003387	0.004547	0.007156	0.0132	0.007103	38	38	41	33	2.78
	FALSE	High	[K].QQQQPQQQPPVSLEPK.[T]	1xDeamidated [Q]		FALSE		0.0239285	0.000531723	1	1	11	XP_001688309.2	XP_001688309.2 [409-424]	0	1860.95	High	Not Found	High	Not Found	High	High	n/a	n/a	Medium	Low	n/a	Low	0	0			0.002167	0.05917		0.9535	0.002107	0.003362			0.03448	0.4045		1	47		38		3.72
	FALSE	High	[R].SVGNGNAISNR.[G]	1xDeamidated [N]		FALSE		0.0280745	0.000921823	1	1	7	XP_001688309.2	XP_001688309.2 [798-808]	0	1089.53	Not Found	Not Found	High	High	n/a	Low	n/a	Low	High	High	Medium	Medium		0.3924		0.4589	0	0.0001376	0.0008279	0.001344		0.995		1	0.002127	0.004109	0.01634	0.02452			41	46	1.81
	FALSE	High	[-].MVMDAQPSPQNVGR.[E]	1xAcetyl [N-Term]; 2xOxidation [M1; M3]	XP_001688309.2 1xAcetyl [N-Term]	FALSE		0.0265729	0.000921823	1	1	1	XP_001688309.2	XP_001688309.2 [1-14]	0	1603.72	Not Found	Not Found	High	Not Found	Low	n/a	n/a	n/a	High	n/a	n/a	n/a	0.117				0				0.6881				0.001953				13		35
	FALSE	High	[K].ISQVDSQATLGNGVVVQVTGELSNDGQPMR.[R]	1xOxidation [M29]		FALSE		0.0321359	0.000921823	1	2	2	XP_001688309.2	XP_001688309.2 [78-107]	0	3115.53	High	Not Found	Not Found	Not Found	High	Medium	n/a	n/a	n/a	n/a	n/a	n/a	0.0001232	0.0003749							0.003195	0.01539							36				5.02
	FALSE	High	[M].VMDAQPSPQNVGR.[E]	1xAcetyl [N-Term]; 1xOxidation [M2]	XP_001688309.2 1xAcetyl [N-Term]	FALSE		0.0505321	0.00303242	1	1	4	XP_001688309.2	XP_001688309.2 [2-14]	0	1456.68	High	Not Found	High	High	High	n/a	n/a	n/a	Medium	n/a	Medium	n/a	0.0003282				0.000349		0.001511		0.006206				0.0131		0.02763		43		48	40
	FALSE	High	[R].DILSPAPAGGASTNGSVLGGGVGNK.[Y]			FALSE		0.0702509	0.00472181	1	1	4	XP_001688309.2	XP_001688309.2 [502-526]	0	2196.13	Not Found	Not Found	Not Found	High	n/a	n/a	n/a	n/a	Low	Low	Medium	High					0.01974	0.36	0.002416	0.0001971					0.1824	0.9602	0.04827	0.006978			23	32
	FALSE	High	[K].KYYVHNDIFR.[Y]			FALSE		0.0698945	0.00472181	1	2	2	XP_001688309.2	XP_001688309.2 [122-131]	1	1354.69	Not Found	Not Found	High	Not Found	n/a	n/a	n/a	n/a	High	Medium	Low	Low					0	0.001031	0.2306	0.2935					0.008268	0.01914	0.8658	0.9064			32	14
	FALSE	High	[K].YYVHNDIFR.[Y]			FALSE		0.077389	0.00545542	1	2	5	XP_001688309.2	XP_001688309.2 [123-131]	0	1226.6	High	Not Found	High	High	Medium	High	n/a	n/a	Medium	Medium	Low	Low	0.001138	0.0002182			0.002675	0.0006638	0.0101	0.00504	0.02346	0.007833			0.04665	0.01551	0.1235	0.06349	11		18	17	2.02
	FALSE	High	[K].SVGGGATDAGGSAAAAVAAVLLSSSTVDPQGLK.[S]	1xDeamidated [Q30]		FALSE		0.0831207	0.0068591	1	1	4	XP_001688309.2	XP_001688309.2 [252-284]	0	2886.47	High	Not Found	High	Not Found	Medium	Medium	Low	Low	Medium	Low	n/a	n/a	0.0007343	0.0003749	0.3834	0.5812	0.0006612	0.004527			0.01272	0.01828	1	1	0.0219	0.05371			41	14	31		5.08
FALSE	High	Master Protein	Q7PPA5.5	RecName: Full=Calcium-transporting ATPase sarcoplasmic/endoplasmic reticulum type; AltName: Full=Calcium pump	0	FALSE		21.954	High	High	High	High	9	7	21	7	1	1018	111.8	5.5	26	65	160	27	2.52	6.35	22.11		1	1	2	2	7	7	1		transport	endoplasmic reticulum;membrane	catalytic activity;metal ion binding;nucleotide binding;transporter activity	Pf00122, Pf00689, Pf00690, Pf00702, Pf08282, Pf12710, Pf13246	1276852	AGAP006186	ATC1_ANOGA	2L				Calcium-transporting ATPase sarcoplasmic/endoplasmic reticulum type	https://www.uniprot.org/uniprot/Q7PPA5
	Checked	Confidence	Annotated Sequence	Modifications	Modifications in Master Proteins	Contaminant	Marked as	Qvality PEP	Qvality q-value	# Protein Groups	# Proteins	# PSMs	Master Protein Accessions	Positions in Master Proteins	# Missed Cleavages	Theo. MH+ [Da]	Found in Sample: [S23] F24: Sample, GFP-HA-ONN nsP3 Opal, 3	Found in Sample: [S24] F25: Sample, GFP-HA-ONN nsP3 Arg, 4	Found in Sample: [S40] F41: Sample, GFP-HA-CHIK nsP3 Opal, 5	Found in Sample: [S41] F42: Sample, GFP-HA-CHIK nsP3 Arg, 6	Confidence (by Search Engine): A Mascot	Confidence (by Search Engine): A Sequest HT	Confidence (by Search Engine): B Mascot	Confidence (by Search Engine): B Sequest HT	Confidence (by Search Engine): C Mascot	Confidence (by Search Engine): C Sequest HT	Confidence (by Search Engine): D Mascot	Confidence (by Search Engine): D Sequest HT	Percolator q-Value (by Search Engine): A Mascot	Percolator q-Value (by Search Engine): A Sequest HT	Percolator q-Value (by Search Engine): B Mascot	Percolator q-Value (by Search Engine): B Sequest HT	Percolator q-Value (by Search Engine): C Mascot	Percolator q-Value (by Search Engine): C Sequest HT	Percolator q-Value (by Search Engine): D Mascot	Percolator q-Value (by Search Engine): D Sequest HT	Percolator PEP (by Search Engine): A Mascot	Percolator PEP (by Search Engine): A Sequest HT	Percolator PEP (by Search Engine): B Mascot	Percolator PEP (by Search Engine): B Sequest HT	Percolator PEP (by Search Engine): C Mascot	Percolator PEP (by Search Engine): C Sequest HT	Percolator PEP (by Search Engine): D Mascot	Percolator PEP (by Search Engine): D Sequest HT	Ions Score (by Search Engine): A Mascot	Ions Score (by Search Engine): B Mascot	Ions Score (by Search Engine): C Mascot	Ions Score (by Search Engine): D Mascot	XCorr (by Search Engine): A Sequest HT
	FALSE	High	[R].IDQSILTGESVSVIK.[H]			FALSE		0.00182058	0	1	3	3	Q7PPA5.5	Q7PPA5.5 [174-188]	0	1588.88	Not Found	High	High	Not Found	n/a	n/a	Low	Low	High	High	n/a	n/a			0.01084	0.009494	0	0					0.1418	0.1192	3.314e-05	3.562e-05				29	41
	FALSE	High	[K].TGTLTTNQMSVSR.[M]	1xOxidation [M9]		FALSE		0.00454655	0	1	7	3	Q7PPA5.5	Q7PPA5.5 [352-364]	0	1411.68	Not Found	Not Found	High	Not Found	n/a	n/a	n/a	n/a	High	High	n/a	n/a					0	0.0001376							0.0001339	0.001668					61
	FALSE	High	[R].GVVIGTGLNTAIGK.[I]			FALSE		0.00922439	0	1	3	7	Q7PPA5.5	Q7PPA5.5 [220-233]	0	1299.76	High	High	High	High	Low	Low	High	Low	High	High	Low	Low	0.00716	0.003862	0	0.005179	0	0.0001376	0.00917	0.03371	0.1025	0.07582	0.002516	0.07361	0.0003947	0.00336	0.1161	0.2546	26	48	44	27	2.52
	FALSE	High	[K].TVDEVLSHFR.[V]			FALSE		0.0173997	0.000531723	1	3	2	Q7PPA5.5	Q7PPA5.5 [8-17]	0	1202.62	Not Found	Not Found	High	Not Found	n/a	n/a	n/a	Low	High	High	n/a	n/a				0.08966	0	0						0.5762	0.00103	0.0006408					38
	FALSE	High	[R].IGVFGEDEDTTGK.[S]			FALSE		0.0205035	0.000531723	1	3	2	Q7PPA5.5	Q7PPA5.5 [638-650]	0	1367.63	Not Found	Not Found	High	Not Found	n/a	n/a	n/a	n/a	High	High	n/a	n/a					0	0.0002587							0.001321	0.00685					46
	FALSE	High	[R].EFDDLSVSEQR.[E]			FALSE		0.0452233	0.00223417	1	3	3	Q7PPA5.5	Q7PPA5.5 [656-666]	0	1324.6	Not Found	High	High	Not Found	n/a	n/a	Medium	Low	High	High	n/a	n/a			0.001277	0.06522	0	0.0001376					0.03055	0.4653	0.004339	0.004395				42	31
	FALSE	High	[K].NILFSGTNVAAGK.[A]			FALSE		0.116017	0.00845789	1	3	2	Q7PPA5.5	Q7PPA5.5 [205-217]	0	1291.7	Not Found	Not Found	High	Not Found	n/a	n/a	n/a	n/a	Medium	Medium	Low	Low					0.0004582	0.003646	0.06779	0.09997					0.01729	0.04813	0.4826	0.5597			51	25
FALSE	High	Master Protein	XP_001687858.1	AGAP007699-PA [Anopheles gambiae str. PEST]	0	FALSE		18.524	High	High	High	High	26	4	43	4	1	214	24.5	7.42	99	28	142	54	23.03		26.43	9.84	3	3	1		4	4	3	3	regulation of biological process;response to stimulus;transport		catalytic activity;nucleotide binding	Pf00025, Pf00071, Pf08477	1269534		AgaP_AGAP007699	2L	RNA transport; Ribosome biogenesis in eukaryotes			GTP-binding nuclear protein (nuclear; Ran family)	http://www.uniprot.org/uniprot/Q5TX48
	Checked	Confidence	Annotated Sequence	Modifications	Modifications in Master Proteins	Contaminant	Marked as	Qvality PEP	Qvality q-value	# Protein Groups	# Proteins	# PSMs	Master Protein Accessions	Positions in Master Proteins	# Missed Cleavages	Theo. MH+ [Da]	Found in Sample: [S23] F24: Sample, GFP-HA-ONN nsP3 Opal, 3	Found in Sample: [S24] F25: Sample, GFP-HA-ONN nsP3 Arg, 4	Found in Sample: [S40] F41: Sample, GFP-HA-CHIK nsP3 Opal, 5	Found in Sample: [S41] F42: Sample, GFP-HA-CHIK nsP3 Arg, 6	Confidence (by Search Engine): A Mascot	Confidence (by Search Engine): A Sequest HT	Confidence (by Search Engine): B Mascot	Confidence (by Search Engine): B Sequest HT	Confidence (by Search Engine): C Mascot	Confidence (by Search Engine): C Sequest HT	Confidence (by Search Engine): D Mascot	Confidence (by Search Engine): D Sequest HT	Percolator q-Value (by Search Engine): A Mascot	Percolator q-Value (by Search Engine): A Sequest HT	Percolator q-Value (by Search Engine): B Mascot	Percolator q-Value (by Search Engine): B Sequest HT	Percolator q-Value (by Search Engine): C Mascot	Percolator q-Value (by Search Engine): C Sequest HT	Percolator q-Value (by Search Engine): D Mascot	Percolator q-Value (by Search Engine): D Sequest HT	Percolator PEP (by Search Engine): A Mascot	Percolator PEP (by Search Engine): A Sequest HT	Percolator PEP (by Search Engine): B Mascot	Percolator PEP (by Search Engine): B Sequest HT	Percolator PEP (by Search Engine): C Mascot	Percolator PEP (by Search Engine): C Sequest HT	Percolator PEP (by Search Engine): D Mascot	Percolator PEP (by Search Engine): D Sequest HT	Ions Score (by Search Engine): A Mascot	Ions Score (by Search Engine): B Mascot	Ions Score (by Search Engine): C Mascot	Ions Score (by Search Engine): D Mascot	XCorr (by Search Engine): A Sequest HT
	FALSE	High	[R].VCENIPIVLCGNK.[V]	2xCarbamidomethyl [C2; C10]		FALSE		0.00337888	0	1	1	8	XP_001687858.1	XP_001687858.1 [109-121]	0	1515.77	High	Not Found	High	High	High	High	n/a	n/a	Medium	Medium	Medium	Medium	0	0			0.00128	0.001369	0.001511	0.002684	0.0001108	0.0002963			0.02823	0.02938	0.02698	0.03829	55		33	43	4.14
	FALSE	High	[R].FNVWDTAGQEK.[F]			FALSE		0.0121724	0	1	1	15	XP_001687858.1	XP_001687858.1 [59-69]	0	1294.61	High	High	High	High	High	Medium	Low	Low	High	High	Medium	Medium	0.0003282	0.0003749	0.006392	0.02351	0	0.0001376	0.0005158	0.001344	0.009191	0.0166	0.1015	0.2272	0.0005999	0.004214	0.01126	0.02292	41	28	54	38	2.23
	FALSE	High	[K].SNYNFEKPFLWLAR.[K]			FALSE		0.0373541	0.000921823	1	1	7	XP_001687858.1	XP_001687858.1 [151-164]	0	1784.91	High	Not Found	High	High	Medium	High	n/a	n/a	High	High	Medium	High	0.0008048	0			0	0.0001376	0.0008279	0	0.01666	0.002246			0.00677	0.001985	0.01771	0.003155	8		15	11	3.11
	FALSE	High	[K].SNYNFEKPFLWLAR.[K]	1xDeamidated [N4]		FALSE		0.0438767	0.00223417	1	1	5	XP_001687858.1	XP_001687858.1 [151-164]	0	1785.9	High	Not Found	High	Not Found	High	High	n/a	n/a	Medium	Medium	n/a	n/a	0.0003282	0			0.0006612	0.000561			0.008815	0.002962			0.02355	0.01445			4		12		2.38
	FALSE	High	[R].FNVWDTAGQEK.[F]	1xDeamidated [N2]		FALSE		0.0490242	0.00303242	1	1	2	XP_001687858.1	XP_001687858.1 [59-69]	0	1295.59	High	Not Found	Not Found	Not Found	High	Medium	n/a	n/a	Low	n/a	n/a	n/a	0.0003282	0.0003749			0.8833				0.005939	0.01258			1				36		4		2.35
	FALSE	High	[R].VCENIPIVLCGNK.[V]	2xCarbamidomethyl [C2; C10]; 1xDeamidated [N4]		FALSE		0.0742971	0.00472181	1	1	4	XP_001687858.1	XP_001687858.1 [109-121]	0	1516.75	High	Not Found	High	Not Found	Medium	Medium	Low	n/a	High	Low	n/a	n/a	0.001399	0.0003749	0.8595		0.0001305	0.005065			0.02882	0.01619	1		0.009086	0.05723			25	11	47		2.89
	FALSE	High	[K].DLEEAQATALPDEDEDL.[-]			FALSE		0.100975	0.0072466	1	1	2	XP_001687858.1	XP_001687858.1 [198-214]	0	1873.82	Not Found	Not Found	High	Not Found	n/a	n/a	n/a	n/a	Medium	Medium	n/a	n/a					0.000349	0.002991							0.0142	0.04358					39
FALSE	High	Master Protein	XP_307878.4	AGAP009459-PA [Anopheles gambiae str. PEST]	0	FALSE		6.248	High	High	High	High	8	2	8	2	1	298	34.5	7.71		33	51	39	2.88	3.15	6.83			1	1	1	2	2	1		metabolic process		catalytic activity;nucleotide binding	Pf00069, Pf07714	1269259		AgaP_AGAP009459	3R				Cyclin-dependent kinase 1 (CDK1)	https://www.uniprot.org/uniprot/Q7QKF5
	Checked	Confidence	Annotated Sequence	Modifications	Modifications in Master Proteins	Contaminant	Marked as	Qvality PEP	Qvality q-value	# Protein Groups	# Proteins	# PSMs	Master Protein Accessions	Positions in Master Proteins	# Missed Cleavages	Theo. MH+ [Da]	Found in Sample: [S23] F24: Sample, GFP-HA-ONN nsP3 Opal, 3	Found in Sample: [S24] F25: Sample, GFP-HA-ONN nsP3 Arg, 4	Found in Sample: [S40] F41: Sample, GFP-HA-CHIK nsP3 Opal, 5	Found in Sample: [S41] F42: Sample, GFP-HA-CHIK nsP3 Arg, 6	Confidence (by Search Engine): A Mascot	Confidence (by Search Engine): A Sequest HT	Confidence (by Search Engine): B Mascot	Confidence (by Search Engine): B Sequest HT	Confidence (by Search Engine): C Mascot	Confidence (by Search Engine): C Sequest HT	Confidence (by Search Engine): D Mascot	Confidence (by Search Engine): D Sequest HT	Percolator q-Value (by Search Engine): A Mascot	Percolator q-Value (by Search Engine): A Sequest HT	Percolator q-Value (by Search Engine): B Mascot	Percolator q-Value (by Search Engine): B Sequest HT	Percolator q-Value (by Search Engine): C Mascot	Percolator q-Value (by Search Engine): C Sequest HT	Percolator q-Value (by Search Engine): D Mascot	Percolator q-Value (by Search Engine): D Sequest HT	Percolator PEP (by Search Engine): A Mascot	Percolator PEP (by Search Engine): A Sequest HT	Percolator PEP (by Search Engine): B Mascot	Percolator PEP (by Search Engine): B Sequest HT	Percolator PEP (by Search Engine): C Mascot	Percolator PEP (by Search Engine): C Sequest HT	Percolator PEP (by Search Engine): D Mascot	Percolator PEP (by Search Engine): D Sequest HT	Ions Score (by Search Engine): A Mascot	Ions Score (by Search Engine): B Mascot	Ions Score (by Search Engine): C Mascot	Ions Score (by Search Engine): D Mascot	XCorr (by Search Engine): A Sequest HT
	FALSE	High	[R].APEVLLGSLR.[Y]			FALSE		0.0129826	0	1	1	6	XP_307878.4	XP_307878.4 [171-180]	0	1054.63	High	High	High	High	Low	Medium	Low	Low	High	High	Low	Low	0.02054	0.001961	0.004623	0.004191	0	0.0001376	0.006671	0.02191	0.2224	0.03531	0.06877	0.06234	0.0006591	0.0009755	0.09328	0.1768	24	33	43	39	2.88
	FALSE	High	[R].LETEDEGIPSTAIR.[E]			FALSE		0.0245329	0.000531723	1	1	2	XP_307878.4	XP_307878.4 [37-50]	0	1530.76	Not Found	Not Found	High	Not Found	n/a	n/a	n/a	Low	High	High	n/a	n/a				0.8911	0	0.0001376						1	0.003208	0.0008578					35
FALSE	High	Master Protein	XP_315433.4	AGAP005427-PA [Anopheles gambiae str. PEST]	0.002	FALSE		4.164	High	High	High	High	16	2	9	2	1	157	17.1	11.71		0	13	21	1.65	2.48	5.68	5.65		1	1	1	1	2	1	2	metabolic process	ribosome	structural molecule activity	Pf01778	1276124		AgaP_AGAP005427	2L	Ribosome	Cytoplasmic Ribosomal Proteins		60S ribosomal protein L28	http://www.uniprot.org/uniprot/Q7PP83
	Checked	Confidence	Annotated Sequence	Modifications	Modifications in Master Proteins	Contaminant	Marked as	Qvality PEP	Qvality q-value	# Protein Groups	# Proteins	# PSMs	Master Protein Accessions	Positions in Master Proteins	# Missed Cleavages	Theo. MH+ [Da]	Found in Sample: [S23] F24: Sample, GFP-HA-ONN nsP3 Opal, 3	Found in Sample: [S24] F25: Sample, GFP-HA-ONN nsP3 Arg, 4	Found in Sample: [S40] F41: Sample, GFP-HA-CHIK nsP3 Opal, 5	Found in Sample: [S41] F42: Sample, GFP-HA-CHIK nsP3 Arg, 6	Confidence (by Search Engine): A Mascot	Confidence (by Search Engine): A Sequest HT	Confidence (by Search Engine): B Mascot	Confidence (by Search Engine): B Sequest HT	Confidence (by Search Engine): C Mascot	Confidence (by Search Engine): C Sequest HT	Confidence (by Search Engine): D Mascot	Confidence (by Search Engine): D Sequest HT	Percolator q-Value (by Search Engine): A Mascot	Percolator q-Value (by Search Engine): A Sequest HT	Percolator q-Value (by Search Engine): B Mascot	Percolator q-Value (by Search Engine): B Sequest HT	Percolator q-Value (by Search Engine): C Mascot	Percolator q-Value (by Search Engine): C Sequest HT	Percolator q-Value (by Search Engine): D Mascot	Percolator q-Value (by Search Engine): D Sequest HT	Percolator PEP (by Search Engine): A Mascot	Percolator PEP (by Search Engine): A Sequest HT	Percolator PEP (by Search Engine): B Mascot	Percolator PEP (by Search Engine): B Sequest HT	Percolator PEP (by Search Engine): C Mascot	Percolator PEP (by Search Engine): C Sequest HT	Percolator PEP (by Search Engine): D Mascot	Percolator PEP (by Search Engine): D Sequest HT	Ions Score (by Search Engine): A Mascot	Ions Score (by Search Engine): B Mascot	Ions Score (by Search Engine): C Mascot	Ions Score (by Search Engine): D Mascot	XCorr (by Search Engine): A Sequest HT
	FALSE	High	[R].KPFSTEPGNLTNLSSFR.[Y]			FALSE		0.075058	0.00472181	1	1	6	XP_315433.4	XP_315433.4 [26-42]	0	1894.97	Not Found	High	High	High	n/a	n/a	Low	Low	Medium	High	Low	Low			0.006728	0.006209	0.002263	0.0001376	0.002899	0.003945			0.1095	0.08337	0.03625	0.00569	0.05553	0.05629		12	13	21
	FALSE	High	[K].GVNFVYNR.[K]			FALSE		0.118434	0.00866795	1	1	3	XP_315433.4	XP_315433.4 [61-68]	0	968.495	High	Not Found	High	High	Low	Medium	n/a	Low	Low	Medium	n/a	Medium	0.02812	0.002031		0.08931	0.02046	0.000561		0.000776	0.2883	0.03614		0.5748	0.189	0.01206		0.02022	5		8		1.65
FALSE	High	Master Protein	Q9U9L2.2	RecName: Full=60S ribosomal protein L8	0.005	FALSE		3.488	High	High	High	High	4	1	8	1	1	261	28.7	10.99	37	37	53	43	2.65	2.87	3.17	2.97	1	1	1	1	1	1	1	1	metabolic process	cytoplasm;ribosome	RNA binding;structural molecule activity	Pf00181, Pf03947	1276470	AGAP005802	RL8_ANOGA	2L	Ribosome	Cytoplasmic Ribosomal Proteins		60S ribosomal protein L8
	Checked	Confidence	Annotated Sequence	Modifications	Modifications in Master Proteins	Contaminant	Marked as	Qvality PEP	Qvality q-value	# Protein Groups	# Proteins	# PSMs	Master Protein Accessions	Positions in Master Proteins	# Missed Cleavages	Theo. MH+ [Da]	Found in Sample: [S23] F24: Sample, GFP-HA-ONN nsP3 Opal, 3	Found in Sample: [S24] F25: Sample, GFP-HA-ONN nsP3 Arg, 4	Found in Sample: [S40] F41: Sample, GFP-HA-CHIK nsP3 Opal, 5	Found in Sample: [S41] F42: Sample, GFP-HA-CHIK nsP3 Arg, 6	Confidence (by Search Engine): A Mascot	Confidence (by Search Engine): A Sequest HT	Confidence (by Search Engine): B Mascot	Confidence (by Search Engine): B Sequest HT	Confidence (by Search Engine): C Mascot	Confidence (by Search Engine): C Sequest HT	Confidence (by Search Engine): D Mascot	Confidence (by Search Engine): D Sequest HT	Percolator q-Value (by Search Engine): A Mascot	Percolator q-Value (by Search Engine): A Sequest HT	Percolator q-Value (by Search Engine): B Mascot	Percolator q-Value (by Search Engine): B Sequest HT	Percolator q-Value (by Search Engine): C Mascot	Percolator q-Value (by Search Engine): C Sequest HT	Percolator q-Value (by Search Engine): D Mascot	Percolator q-Value (by Search Engine): D Sequest HT	Percolator PEP (by Search Engine): A Mascot	Percolator PEP (by Search Engine): A Sequest HT	Percolator PEP (by Search Engine): B Mascot	Percolator PEP (by Search Engine): B Sequest HT	Percolator PEP (by Search Engine): C Mascot	Percolator PEP (by Search Engine): C Sequest HT	Percolator PEP (by Search Engine): D Mascot	Percolator PEP (by Search Engine): D Sequest HT	Ions Score (by Search Engine): A Mascot	Ions Score (by Search Engine): B Mascot	Ions Score (by Search Engine): C Mascot	Ions Score (by Search Engine): D Mascot	XCorr (by Search Engine): A Sequest HT
	FALSE	High	[R].AMIGIVAGGGR.[I]	1xOxidation [M2]		FALSE		0.00815097	0	1	1	8	Q9U9L2.2	Q9U9L2.2 [164-174]	0	1017.55	High	High	High	High	Medium	Low	Medium	Medium	High	High	Medium	Medium	0.001824	0.004655	0.00206	0.002284	0	0.0001376	0.001131	0.0006491	0.03218	0.08078	0.04101	0.04222	0.0003251	0.00104	0.02168	0.01605	37	37	53	43	2.65
FALSE	Medium	Master Protein	XP_307963.4	AGAP002220-PA [Anopheles gambiae str. PEST]	0.012	FALSE		2.846	High	High	High	High	9	1	11	1	1	242	27.9	5.83					4.73	21.42	9.88	12.88		1		1		1		1	metabolic process		catalytic activity	Pf09749	1269339		AgaP_AGAP002220	2R				U6 snRNA phosphodiesterase	http://www.uniprot.org/uniprot/Q7QK92
	Checked	Confidence	Annotated Sequence	Modifications	Modifications in Master Proteins	Contaminant	Marked as	Qvality PEP	Qvality q-value	# Protein Groups	# Proteins	# PSMs	Master Protein Accessions	Positions in Master Proteins	# Missed Cleavages	Theo. MH+ [Da]	Found in Sample: [S23] F24: Sample, GFP-HA-ONN nsP3 Opal, 3	Found in Sample: [S24] F25: Sample, GFP-HA-ONN nsP3 Arg, 4	Found in Sample: [S40] F41: Sample, GFP-HA-CHIK nsP3 Opal, 5	Found in Sample: [S41] F42: Sample, GFP-HA-CHIK nsP3 Arg, 6	Confidence (by Search Engine): A Mascot	Confidence (by Search Engine): A Sequest HT	Confidence (by Search Engine): B Mascot	Confidence (by Search Engine): B Sequest HT	Confidence (by Search Engine): C Mascot	Confidence (by Search Engine): C Sequest HT	Confidence (by Search Engine): D Mascot	Confidence (by Search Engine): D Sequest HT	Percolator q-Value (by Search Engine): A Mascot	Percolator q-Value (by Search Engine): A Sequest HT	Percolator q-Value (by Search Engine): B Mascot	Percolator q-Value (by Search Engine): B Sequest HT	Percolator q-Value (by Search Engine): C Mascot	Percolator q-Value (by Search Engine): C Sequest HT	Percolator q-Value (by Search Engine): D Mascot	Percolator q-Value (by Search Engine): D Sequest HT	Percolator PEP (by Search Engine): A Mascot	Percolator PEP (by Search Engine): A Sequest HT	Percolator PEP (by Search Engine): B Mascot	Percolator PEP (by Search Engine): B Sequest HT	Percolator PEP (by Search Engine): C Mascot	Percolator PEP (by Search Engine): C Sequest HT	Percolator PEP (by Search Engine): D Mascot	Percolator PEP (by Search Engine): D Sequest HT	Ions Score (by Search Engine): A Mascot	Ions Score (by Search Engine): B Mascot	Ions Score (by Search Engine): C Mascot	Ions Score (by Search Engine): D Mascot	XCorr (by Search Engine): A Sequest HT
	FALSE	High	[R].VAEESYGALNALVTSLDECLR.[E]	1xCarbamidomethyl [C19]		FALSE		0.0329511	0.000921823	1	1	11	XP_307963.4	XP_307963.4 [151-171]	0	2310.13	High	High	High	High	Low	Medium	Low	High	Low	High	Low	High	0.1777	0.0006411	0.01106	0.0001417	0.5249	0.0001376	0.1788	0.0003457	0.8262	0.0222	0.1448	0.003071	1	0.001427	0.7896	0.009844	8	10	8	15	4.73
FALSE	High	Master Protein	XP_311315.5	AGAP000776-PA [Anopheles gambiae str. PEST]	0	FALSE		53.27	High	High	High	Not Found	14	13	83	13	1	1281	146.5	9.11	371	213	74		68.34	43.58	20.21		9	9	9	9	5	6					catalytic activity;motor activity;nucleotide binding;protein binding	Pf00063	1272367		AgaP_AGAP000776	X				Myosin (transport on actin)	http://www.uniprot.org/uniprot/Q7QE85
	Checked	Confidence	Annotated Sequence	Modifications	Modifications in Master Proteins	Contaminant	Marked as	Qvality PEP	Qvality q-value	# Protein Groups	# Proteins	# PSMs	Master Protein Accessions	Positions in Master Proteins	# Missed Cleavages	Theo. MH+ [Da]	Found in Sample: [S23] F24: Sample, GFP-HA-ONN nsP3 Opal, 3	Found in Sample: [S24] F25: Sample, GFP-HA-ONN nsP3 Arg, 4	Found in Sample: [S40] F41: Sample, GFP-HA-CHIK nsP3 Opal, 5	Found in Sample: [S41] F42: Sample, GFP-HA-CHIK nsP3 Arg, 6	Confidence (by Search Engine): A Mascot	Confidence (by Search Engine): A Sequest HT	Confidence (by Search Engine): B Mascot	Confidence (by Search Engine): B Sequest HT	Confidence (by Search Engine): C Mascot	Confidence (by Search Engine): C Sequest HT	Confidence (by Search Engine): D Mascot	Confidence (by Search Engine): D Sequest HT	Percolator q-Value (by Search Engine): A Mascot	Percolator q-Value (by Search Engine): A Sequest HT	Percolator q-Value (by Search Engine): B Mascot	Percolator q-Value (by Search Engine): B Sequest HT	Percolator q-Value (by Search Engine): C Mascot	Percolator q-Value (by Search Engine): C Sequest HT	Percolator q-Value (by Search Engine): D Mascot	Percolator q-Value (by Search Engine): D Sequest HT	Percolator PEP (by Search Engine): A Mascot	Percolator PEP (by Search Engine): A Sequest HT	Percolator PEP (by Search Engine): B Mascot	Percolator PEP (by Search Engine): B Sequest HT	Percolator PEP (by Search Engine): C Mascot	Percolator PEP (by Search Engine): C Sequest HT	Percolator PEP (by Search Engine): D Mascot	Percolator PEP (by Search Engine): D Sequest HT	Ions Score (by Search Engine): A Mascot	Ions Score (by Search Engine): B Mascot	Ions Score (by Search Engine): C Mascot	Ions Score (by Search Engine): D Mascot	XCorr (by Search Engine): A Sequest HT
	FALSE	High	[K].ILDANPILEAFGNAK.[T]			FALSE		0.00285577	0	1	1	8	XP_311315.5	XP_311315.5 [181-195]	0	1585.86	High	High	Not Found	Not Found	High	High	High	High	Low	Low	n/a	n/a	0	0	0	0	0.1008	0.03123			0.0001484	0.001073	9.33e-05	0.0002411	0.5756	0.2382			47	45	18		3.63
	FALSE	High	[R].ITQESQPSLNVTAR.[L]			FALSE		0.00175861	0	1	1	10	XP_311315.5	XP_311315.5 [363-376]	0	1543.81	High	High	High	Not Found	High	High	High	High	Low	Low	n/a	n/a	0	0	0	0	0.006742	0.005577			0.001028	0.0001404	4.511e-05	0.0003025	0.08397	0.06316			56	59	38		4.15
	FALSE	High	[R].ITEIGASEYDVQPVDSK.[L]			FALSE		0.00019554	0	1	1	4	XP_311315.5	XP_311315.5 [21-37]	0	1850.9	High	High	Not Found	Not Found	High	High	High	High	n/a	n/a	n/a	n/a	0	0	0	0					1.549e-06	3.759e-06	1.113e-05	9.412e-05					68	67			4.82
	FALSE	High	[R].SDPENLQAIVAK.[V]			FALSE		0.00401763	0	1	1	8	XP_311315.5	XP_311315.5 [775-786]	0	1284.68	High	High	High	Not Found	High	High	High	High	Low	Low	n/a	n/a	0	0	0	0.0001417	0.005125	0.009187			0.0001436	0.001004	0.002348	0.003387	0.07116	0.09338			50	39	35		3.54
	FALSE	High	[R].DIQDGYIQGR.[I]			FALSE		0.0111892	0	1	1	8	XP_311315.5	XP_311315.5 [11-20]	0	1164.56	High	High	Not Found	Not Found	High	High	High	High	n/a	n/a	n/a	n/a	0	0	0	0.0002791					0.0006657	0.001491	0.0009753	0.004147					44	44			2.93
	FALSE	High	[R].LAQESNGQVEDSPPALR.[K]	2xDeamidated [Q3; Q/N]		FALSE		6.08398e-05	0	1	1	3	XP_311315.5	XP_311315.5 [1023-1039]	0	1812.86	High	Not Found	Not Found	Not Found	High	High	n/a	n/a	n/a	n/a	n/a	n/a	0	0							2.693e-07	2.825e-05							72				5.47
	FALSE	High	[R].IPFVRPSNGGGPAEIGTAAANADDSK.[R]	1xDeamidated [N8]		FALSE		0.0178375	0.000531723	1	1	2	XP_311315.5	XP_311315.5 [1177-1202]	0	2513.23	Not Found	High	Not Found	Not Found	n/a	Low	High	High	n/a	n/a	n/a	n/a		0.8961	0	0.0001417						1	0.001422	0.001472						25			1.97
	FALSE	High	[R].ITQESQPSLNVTAR.[L]	1xDeamidated [Q/N]		FALSE		0.0231076	0.000531723	1	1	6	XP_311315.5	XP_311315.5 [363-376]	0	1544.79	High	Not Found	Not Found	Not Found	High	High	n/a	n/a	n/a	n/a	n/a	n/a	0.0001232	0							0.002868	0.0009796							45				3.85
	FALSE	High	[R].ITEIGASEYDVQPVDSK.[L]	1xDeamidated [Q12]		FALSE		0.0155212	0.000531723	1	1	4	XP_311315.5	XP_311315.5 [21-37]	0	1851.89	Not Found	High	High	Not Found	n/a	n/a	High	High	High	High	n/a	n/a			0	0.0001417	0	0.0001376					0.001162	0.0007072	0.003322	0.001438				31	41
	FALSE	High	[R].DIQDGYIQGR.[I]	1xDeamidated [Q]		FALSE		0.0381122	0.000921823	1	1	7	XP_311315.5	XP_311315.5 [11-20]	0	1165.55	High	High	Not Found	Not Found	Low	Medium	High	High	n/a	n/a	n/a	n/a	0.006423	0.001056	0.0001368	0.0005061					0.0932	0.02755	0.00436	0.005984					18	27			1.89
	FALSE	High	[K].AALALQAQLEK.[E]			FALSE		0.0594129	0.00410374	1	1	4	XP_311315.5	XP_311315.5 [988-998]	0	1155.67	High	Not Found	Not Found	Not Found	High	Medium	Low	Low	n/a	n/a	n/a	n/a	0.0003282	0.0003749	0.04485	0.07177					0.007857	0.0123	0.3958	0.5028					34	28			2.84
	FALSE	High	[R].VPFNELYNMYK.[S]	1xOxidation [M9]		FALSE		0.0739196	0.00472181	1	1	2	XP_311315.5	XP_311315.5 [712-722]	0	1433.68	High	Not Found	Not Found	Not Found	Medium	High	Low	Low	n/a	n/a	n/a	n/a	0.0005274	0.0002182	0.07178	0.07676					0.01224	0.007265	0.519	0.5256					24	18			2.09
	FALSE	High	[R].SLRDDEGFLVR.[H]			FALSE		0.0781823	0.00582628	1	1	3	XP_311315.5	XP_311315.5 [575-585]	1	1306.67	Not Found	High	High	Not Found	n/a	Low	Medium	High	Low	High	n/a	n/a		0.1938	0.001368	0.0006131	0.01221	0.0004973				0.8271	0.03307	0.007594	0.1206	0.008907				20	16		1.66
	FALSE	High	[R].MIDHEFEGSLALAQLK.[Y]	1xOxidation [M1]		FALSE		0.0802024	0.00615283	1	1	2	XP_311315.5	XP_311315.5 [678-693]	0	1817.91	Not Found	Not Found	High	Not Found	n/a	n/a	n/a	n/a	Medium	High	n/a	n/a					0.0006612	0.0002587							0.02113	0.006371					13
	FALSE	High	[R].HFAGAVCYNTNQFIEK.[N]	1xCarbamidomethyl [C7]		FALSE		0.0892882	0.00708362	1	1	2	XP_311315.5	XP_311315.5 [586-601]	0	1898.89	Not Found	High	Not Found	Not Found	n/a	n/a	Medium	High	n/a	n/a	n/a	n/a			0.001277	0.0006806							0.02859	0.009389						10
	FALSE	High	[R].IPFVRPSNGGGPAEIGTAAANADDSK.[R]	2xDeamidated [N8; N21]		FALSE		0.101495	0.0072466	1	1	2	XP_311315.5	XP_311315.5 [1177-1202]	0	2514.21	Not Found	High	Not Found	Not Found	n/a	n/a	Medium	Medium	Low	Low	n/a	n/a			0.0005644	0.001608	0.4631	0.4219					0.01788	0.0242	1	0.9911				32	9
	FALSE	High	[R].DDEGFLVR.[H]			FALSE		0.099944	0.0072466	1	1	8	XP_311315.5	XP_311315.5 [578-585]	0	950.458	High	High	High	Not Found	Medium	Medium	Medium	Medium	Low	Medium	n/a	n/a	0.0008048	0.0003749	0.001089	0.000952	0.009808	0.001031			0.01651	0.01606	0.02497	0.01856	0.1118	0.01949			35	27	17		2.62
FALSE	High	Master Protein	XP_003436356.1	AGAP003021-PB [Anopheles gambiae str. PEST]	0	FALSE		39.267	High	High	High	Not Found	9	11	39	11	1	1676	191.3	5.64	45	149	100		11.57	25.35	12.03		4	4	8	7	2	2			cell organization and biogenesis;transport		protein binding;structural molecule activity	Pf00637, Pf01394, Pf04053, Pf09268, Pf13838	1272931		AgaP_AGAP003021	2R	Endocytosis; Lysosome			Clathrin heavy chain	https://www.uniprot.org/uniprot/Q7PQY9
	Checked	Confidence	Annotated Sequence	Modifications	Modifications in Master Proteins	Contaminant	Marked as	Qvality PEP	Qvality q-value	# Protein Groups	# Proteins	# PSMs	Master Protein Accessions	Positions in Master Proteins	# Missed Cleavages	Theo. MH+ [Da]	Found in Sample: [S23] F24: Sample, GFP-HA-ONN nsP3 Opal, 3	Found in Sample: [S24] F25: Sample, GFP-HA-ONN nsP3 Arg, 4	Found in Sample: [S40] F41: Sample, GFP-HA-CHIK nsP3 Opal, 5	Found in Sample: [S41] F42: Sample, GFP-HA-CHIK nsP3 Arg, 6	Confidence (by Search Engine): A Mascot	Confidence (by Search Engine): A Sequest HT	Confidence (by Search Engine): B Mascot	Confidence (by Search Engine): B Sequest HT	Confidence (by Search Engine): C Mascot	Confidence (by Search Engine): C Sequest HT	Confidence (by Search Engine): D Mascot	Confidence (by Search Engine): D Sequest HT	Percolator q-Value (by Search Engine): A Mascot	Percolator q-Value (by Search Engine): A Sequest HT	Percolator q-Value (by Search Engine): B Mascot	Percolator q-Value (by Search Engine): B Sequest HT	Percolator q-Value (by Search Engine): C Mascot	Percolator q-Value (by Search Engine): C Sequest HT	Percolator q-Value (by Search Engine): D Mascot	Percolator q-Value (by Search Engine): D Sequest HT	Percolator PEP (by Search Engine): A Mascot	Percolator PEP (by Search Engine): A Sequest HT	Percolator PEP (by Search Engine): B Mascot	Percolator PEP (by Search Engine): B Sequest HT	Percolator PEP (by Search Engine): C Mascot	Percolator PEP (by Search Engine): C Sequest HT	Percolator PEP (by Search Engine): D Mascot	Percolator PEP (by Search Engine): D Sequest HT	Ions Score (by Search Engine): A Mascot	Ions Score (by Search Engine): B Mascot	Ions Score (by Search Engine): C Mascot	Ions Score (by Search Engine): D Mascot	XCorr (by Search Engine): A Sequest HT
	FALSE	High	[R].NLQNLLILTAIK.[A]	1xDeamidated [N/Q]		FALSE		0.0125398	0	1	1	6	XP_003436356.1	XP_003436356.1 [1024-1035]	0	1354.83	Not Found	Not Found	High	Not Found	n/a	n/a	Low	n/a	High	High	n/a	n/a			0.8335		0	0.0001376					1		0.0006262	0.002149				5	24
	FALSE	High	[R].NLQNLLILTAIK.[A]			FALSE		0.000345392	0	1	1	4	XP_003436356.1	XP_003436356.1 [1024-1035]	0	1353.85	Not Found	High	High	Not Found	n/a	n/a	Medium	Medium	High	High	n/a	n/a			0.0005644	0.001608	0	0					0.01308	0.02454	2.634e-06	0.0001389				27	70
	FALSE	High	[R].VIGAMQLYSVER.[K]	1xDeamidated [Q6]; 1xOxidation [M5]		FALSE		0.0123548	0	1	1	2	XP_003436356.1	XP_003436356.1 [177-188]	0	1382.7	Not Found	High	Not Found	Not Found	n/a	n/a	High	High	n/a	n/a	n/a	n/a			0	0.0001417							0.0008247	0.00235						34
	FALSE	High	[R].VIGAMQLYSVER.[K]	1xOxidation [M5]		FALSE		0.00261246	0	1	1	2	XP_003436356.1	XP_003436356.1 [177-188]	0	1381.71	Not Found	High	Not Found	Not Found	n/a	n/a	High	High	n/a	n/a	n/a	n/a			0	0.0001417							8.179e-05	0.0007663						53
	FALSE	High	[K].GQFSTDELVEEVEK.[R]	1xDeamidated [Q2]		FALSE		0.0089545	0	1	1	2	XP_003436356.1	XP_003436356.1 [839-852]	0	1610.74	Not Found	High	Not Found	Not Found	n/a	n/a	High	High	n/a	n/a	n/a	n/a			0	0							0.0005136	0.0003369						33
	FALSE	High	[K].NDSWEDLVR.[Y]			FALSE		0.0151407	0.000531723	1	1	2	XP_003436356.1	XP_003436356.1 [1148-1156]	0	1133.52	Not Found	High	Not Found	Not Found	n/a	n/a	High	High	n/a	n/a	n/a	n/a			0	0.0001417							0.001116	0.00313						41
	FALSE	High	[R].ALEHYTDLYDIK.[R]			FALSE		0.0174863	0.000531723	1	1	4	XP_003436356.1	XP_003436356.1 [627-638]	0	1480.73	High	High	Not Found	Not Found	High	High	Medium	High	n/a	n/a	n/a	n/a	0	0	0.001089	0.0001417					0.001292	0.001105	0.02408	0.00219					22	6			3.19
	FALSE	High	[K].ALIDLFESFK.[S]			FALSE		0.0495217	0.00303242	1	1	2	XP_003436356.1	XP_003436356.1 [698-707]	0	1182.64	High	Not Found	Not Found	Not Found	High	High	Low	Low	n/a	n/a	n/a	n/a	0.0003282	0.0002182	0.08978	0.08279					0.00603	0.005989	0.5836	0.5479					20	20			2.42
	FALSE	High	[K].VGETAQVVIIDMNDAQNPIR.[R]	1xOxidation [M12]		FALSE		0.0628214	0.00410374	1	1	2	XP_003436356.1	XP_003436356.1 [44-63]	0	2199.11	Not Found	High	Not Found	Not Found	n/a	n/a	High	Medium	n/a	n/a	n/a	n/a			0.0003729	0.001648							0.009018	0.02571						27
	FALSE	High	[R].ESYIESELIYAYAR.[T]			FALSE		0.063141	0.00410374	1	1	2	XP_003436356.1	XP_003436356.1 [1167-1180]	0	1706.83	Not Found	High	Not Found	Not Found	n/a	n/a	High	Medium	n/a	n/a	n/a	n/a			0.0003729	0.001648							0.009122	0.02614						36
	FALSE	High	[K].IYIDSNNNPER.[F]			FALSE		0.0731705	0.00472181	1	1	4	XP_003436356.1	XP_003436356.1 [883-893]	0	1334.63	Not Found	Not Found	High	Not Found	n/a	n/a	n/a	n/a	High	High	n/a	n/a					0	0.0002587							0.008859	0.00764					32
	FALSE	High	[R].NNLSGAEDLFVR.[K]			FALSE		0.0916029	0.0072466	1	1	2	XP_003436356.1	XP_003436356.1 [355-366]	0	1334.67	High	Not Found	Not Found	Not Found	Medium	Medium	Low	Low	Low	Low	Low	Low	0.00122	0.0003109	0.0351	0.06146	0.9032	0.9297	0.9242	0.9303	0.02603	0.01038	0.346	0.4491	1	1	1	1	31	35	3	5	2.85
	FALSE	High	[R].LADLEEFVSGPNHADIQK.[I]	1xDeamidated [Q17]		FALSE		0.106298	0.00749088	1	1	2	XP_003436356.1	XP_003436356.1 [1184-1201]	0	1983.97	Not Found	High	Not Found	Not Found	Low	Low	Medium	Low	n/a	n/a	n/a	n/a	0.01134	0.07933	0.0005644	0.03179					0.1442	0.5448	0.0191	0.2877					28	38			2.42
	FALSE	High	[R].LADLEEFVSGPNHADIQK.[I]			FALSE		0.117219	0.00866795	1	1	3	XP_003436356.1	XP_003436356.1 [1184-1201]	0	1982.98	High	High	Not Found	Not Found	Medium	Medium	Low	Low	n/a	n/a	n/a	n/a	0.002427	0.0003749	0.005532	0.02584					0.04001	0.01569	0.08366	0.2422					22	23			3.11
FALSE	High	Master Protein	XP_319682.4	AGAP008929-PA [Anopheles gambiae str. PEST]	0	FALSE		8.243	High	High	High	Not Found	3	2	11	2	1	761	87.2	7.87	39	0	75		2.89	3.79	9.89		1	1	1	1	2	2			metabolic process	cytoplasm	catalytic activity;nucleotide binding	Pf00587, Pf02824, Pf03129, Pf07973	1279900		AgaP_AGAP008929	3R	Aminoacyl-tRNA biosynthesis			Threonine tRNA ligase	http://www.uniprot.org/uniprot/Q7PWK7
	Checked	Confidence	Annotated Sequence	Modifications	Modifications in Master Proteins	Contaminant	Marked as	Qvality PEP	Qvality q-value	# Protein Groups	# Proteins	# PSMs	Master Protein Accessions	Positions in Master Proteins	# Missed Cleavages	Theo. MH+ [Da]	Found in Sample: [S23] F24: Sample, GFP-HA-ONN nsP3 Opal, 3	Found in Sample: [S24] F25: Sample, GFP-HA-ONN nsP3 Arg, 4	Found in Sample: [S40] F41: Sample, GFP-HA-CHIK nsP3 Opal, 5	Found in Sample: [S41] F42: Sample, GFP-HA-CHIK nsP3 Arg, 6	Confidence (by Search Engine): A Mascot	Confidence (by Search Engine): A Sequest HT	Confidence (by Search Engine): B Mascot	Confidence (by Search Engine): B Sequest HT	Confidence (by Search Engine): C Mascot	Confidence (by Search Engine): C Sequest HT	Confidence (by Search Engine): D Mascot	Confidence (by Search Engine): D Sequest HT	Percolator q-Value (by Search Engine): A Mascot	Percolator q-Value (by Search Engine): A Sequest HT	Percolator q-Value (by Search Engine): B Mascot	Percolator q-Value (by Search Engine): B Sequest HT	Percolator q-Value (by Search Engine): C Mascot	Percolator q-Value (by Search Engine): C Sequest HT	Percolator q-Value (by Search Engine): D Mascot	Percolator q-Value (by Search Engine): D Sequest HT	Percolator PEP (by Search Engine): A Mascot	Percolator PEP (by Search Engine): A Sequest HT	Percolator PEP (by Search Engine): B Mascot	Percolator PEP (by Search Engine): B Sequest HT	Percolator PEP (by Search Engine): C Mascot	Percolator PEP (by Search Engine): C Sequest HT	Percolator PEP (by Search Engine): D Mascot	Percolator PEP (by Search Engine): D Sequest HT	Ions Score (by Search Engine): A Mascot	Ions Score (by Search Engine): B Mascot	Ions Score (by Search Engine): C Mascot	Ions Score (by Search Engine): D Mascot	XCorr (by Search Engine): A Sequest HT
	FALSE	High	[R].NELSGALTGLTR.[V]			FALSE		0.00182961	0	1	1	6	XP_319682.4	XP_319682.4 [483-494]	0	1231.66	High	Not Found	High	Not Found	High	High	Low	n/a	High	High	n/a	n/a	0.0002394	0.0003109	0.9194		0	0			0.005183	0.009958	1		3.348e-05	0.0003394			39	1	52		2.89
	FALSE	High	[R].GISQGLADNTVIAR.[V]			FALSE		0.0822759	0.0068591	1	1	2	XP_319682.4	XP_319682.4 [148-161]	0	1414.76	Not Found	Not Found	High	Not Found	n/a	n/a	n/a	n/a	Medium	Medium	n/a	n/a					0.0002488	0.000561							0.01053	0.01193					35
	FALSE	High	[R].GISQGLADNTVIAR.[V]	1xDeamidated [Q4]		FALSE		0.124705	0.00934126	1	1	3	XP_319682.4	XP_319682.4 [148-161]	0	1415.75	Not Found	High	Not Found	Not Found	n/a	n/a	Low	Medium	n/a	Low	n/a	n/a			0.003368	0.0008507		0.8004					0.05718	0.01621		1				16
FALSE	High	Master Protein	Q7QIL8.2	RecName: Full=Eukaryotic translation initiation factor 3 subunit E; Short=eIF3e; AltName: Full=Eukaryotic translation initiation factor 3 subunit 6	0	FALSE		6.45	High	High	High	Not Found	5	2	8	2	1	433	50.5	7.12	33	22	37		2.6	2.57	3.07		2	2	1	1	1	1			metabolic process	cytoplasm;nucleus	protein binding;RNA binding	Pf01399, Pf09440	1270140	AGAP006944	EIF3E_ANOGA	2L	RNA transport			Eukaryotic translation initiation factor 3 subunit E; Short=eIF3e; AltName: Full=Eukaryotic translation initiation factor 3 subunit 6
	Checked	Confidence	Annotated Sequence	Modifications	Modifications in Master Proteins	Contaminant	Marked as	Qvality PEP	Qvality q-value	# Protein Groups	# Proteins	# PSMs	Master Protein Accessions	Positions in Master Proteins	# Missed Cleavages	Theo. MH+ [Da]	Found in Sample: [S23] F24: Sample, GFP-HA-ONN nsP3 Opal, 3	Found in Sample: [S24] F25: Sample, GFP-HA-ONN nsP3 Arg, 4	Found in Sample: [S40] F41: Sample, GFP-HA-CHIK nsP3 Opal, 5	Found in Sample: [S41] F42: Sample, GFP-HA-CHIK nsP3 Arg, 6	Confidence (by Search Engine): A Mascot	Confidence (by Search Engine): A Sequest HT	Confidence (by Search Engine): B Mascot	Confidence (by Search Engine): B Sequest HT	Confidence (by Search Engine): C Mascot	Confidence (by Search Engine): C Sequest HT	Confidence (by Search Engine): D Mascot	Confidence (by Search Engine): D Sequest HT	Percolator q-Value (by Search Engine): A Mascot	Percolator q-Value (by Search Engine): A Sequest HT	Percolator q-Value (by Search Engine): B Mascot	Percolator q-Value (by Search Engine): B Sequest HT	Percolator q-Value (by Search Engine): C Mascot	Percolator q-Value (by Search Engine): C Sequest HT	Percolator q-Value (by Search Engine): D Mascot	Percolator q-Value (by Search Engine): D Sequest HT	Percolator PEP (by Search Engine): A Mascot	Percolator PEP (by Search Engine): A Sequest HT	Percolator PEP (by Search Engine): B Mascot	Percolator PEP (by Search Engine): B Sequest HT	Percolator PEP (by Search Engine): C Mascot	Percolator PEP (by Search Engine): C Sequest HT	Percolator PEP (by Search Engine): D Mascot	Percolator PEP (by Search Engine): D Sequest HT	Ions Score (by Search Engine): A Mascot	Ions Score (by Search Engine): B Mascot	Ions Score (by Search Engine): C Mascot	Ions Score (by Search Engine): D Mascot	XCorr (by Search Engine): A Sequest HT
	FALSE	High	[R].YLATAVIINR.[G]			FALSE		0.00649194	0	1	1	6	Q7QIL8.2	Q7QIL8.2 [251-260]	0	1133.67	High	High	High	Not Found	High	High	Medium	High	High	High	n/a	n/a	0.0001232	0.0002182	0.0005644	0.0005061	0	0			0.002559	0.005518	0.01495	0.006547	0.0002302	0.0001647			33	22	37		2.6
	FALSE	High	[R].SEALTLLVER.[K]			FALSE		0.0246556	0.000531723	1	1	2	Q7QIL8.2	Q7QIL8.2 [407-416]	0	1130.64	High	Not Found	Not Found	Not Found	High	High	n/a	n/a	n/a	n/a	n/a	n/a	0	0.0002182							0.002155	0.005179							26				1.59
FALSE	High	Master Protein	XP_318947.2	AGAP009833-PA [Anopheles gambiae str. PEST]	0	FALSE		6.438	High	High	High	Not Found	8	2	8	2	1	282	30.7	8.56	31	0	62		2.38	2.34	6.42		1	1	1	1	2	2			regulation of biological process;transport	membrane;mitochondrion	transporter activity	Pf01459	1279252		AgaP_AGAP009833	3R
	Checked	Confidence	Annotated Sequence	Modifications	Modifications in Master Proteins	Contaminant	Marked as	Qvality PEP	Qvality q-value	# Protein Groups	# Proteins	# PSMs	Master Protein Accessions	Positions in Master Proteins	# Missed Cleavages	Theo. MH+ [Da]	Found in Sample: [S23] F24: Sample, GFP-HA-ONN nsP3 Opal, 3	Found in Sample: [S24] F25: Sample, GFP-HA-ONN nsP3 Arg, 4	Found in Sample: [S40] F41: Sample, GFP-HA-CHIK nsP3 Opal, 5	Found in Sample: [S41] F42: Sample, GFP-HA-CHIK nsP3 Arg, 6	Confidence (by Search Engine): A Mascot	Confidence (by Search Engine): A Sequest HT	Confidence (by Search Engine): B Mascot	Confidence (by Search Engine): B Sequest HT	Confidence (by Search Engine): C Mascot	Confidence (by Search Engine): C Sequest HT	Confidence (by Search Engine): D Mascot	Confidence (by Search Engine): D Sequest HT	Percolator q-Value (by Search Engine): A Mascot	Percolator q-Value (by Search Engine): A Sequest HT	Percolator q-Value (by Search Engine): B Mascot	Percolator q-Value (by Search Engine): B Sequest HT	Percolator q-Value (by Search Engine): C Mascot	Percolator q-Value (by Search Engine): C Sequest HT	Percolator q-Value (by Search Engine): D Mascot	Percolator q-Value (by Search Engine): D Sequest HT	Percolator PEP (by Search Engine): A Mascot	Percolator PEP (by Search Engine): A Sequest HT	Percolator PEP (by Search Engine): B Mascot	Percolator PEP (by Search Engine): B Sequest HT	Percolator PEP (by Search Engine): C Mascot	Percolator PEP (by Search Engine): C Sequest HT	Percolator PEP (by Search Engine): D Mascot	Percolator PEP (by Search Engine): D Sequest HT	Ions Score (by Search Engine): A Mascot	Ions Score (by Search Engine): B Mascot	Ions Score (by Search Engine): C Mascot	Ions Score (by Search Engine): D Mascot	XCorr (by Search Engine): A Sequest HT
	FALSE	High	[K].VNNQSQIGLGYQQK.[L]			FALSE		0.00145003	0	1	1	2	XP_318947.2	XP_318947.2 [236-249]	0	1576.81	Not Found	Not Found	High	Not Found	n/a	n/a	Low	Low	High	High	n/a	n/a			0.255	0.421	0	0					0.9119	1	2.341e-05	0.0001049				13	56
	FALSE	High	[R].EFGGLIYQR.[C]			FALSE		0.121528	0.00866795	1	1	6	XP_318947.2	XP_318947.2 [188-196]	0	1082.56	High	High	High	Not Found	Medium	Low	Medium	Medium	Medium	Medium	n/a	Low	0.002676	0.002465	0.001972	0.0008507	0.002536	0.001031		0.01584	0.04259	0.05009	0.03832	0.01559	0.03738	0.02091		0.1495	31	17	29		2.38
FALSE	High	Master Protein	XP_001688740.1	AGAP005861-PA [Anopheles gambiae str. PEST]	0	FALSE		5.844	High	High	High	Not Found	8	1	6	1	1	192	21.2	6.95	62	69	53		3.85	3.94	3.53		1	1	1	1	1	1				endoplasmic reticulum		Pf05753	1276528		AgaP_AGAP005861	2L	Protein processing in endoplasmic reticulum
	Checked	Confidence	Annotated Sequence	Modifications	Modifications in Master Proteins	Contaminant	Marked as	Qvality PEP	Qvality q-value	# Protein Groups	# Proteins	# PSMs	Master Protein Accessions	Positions in Master Proteins	# Missed Cleavages	Theo. MH+ [Da]	Found in Sample: [S23] F24: Sample, GFP-HA-ONN nsP3 Opal, 3	Found in Sample: [S24] F25: Sample, GFP-HA-ONN nsP3 Arg, 4	Found in Sample: [S40] F41: Sample, GFP-HA-CHIK nsP3 Opal, 5	Found in Sample: [S41] F42: Sample, GFP-HA-CHIK nsP3 Arg, 6	Confidence (by Search Engine): A Mascot	Confidence (by Search Engine): A Sequest HT	Confidence (by Search Engine): B Mascot	Confidence (by Search Engine): B Sequest HT	Confidence (by Search Engine): C Mascot	Confidence (by Search Engine): C Sequest HT	Confidence (by Search Engine): D Mascot	Confidence (by Search Engine): D Sequest HT	Percolator q-Value (by Search Engine): A Mascot	Percolator q-Value (by Search Engine): A Sequest HT	Percolator q-Value (by Search Engine): B Mascot	Percolator q-Value (by Search Engine): B Sequest HT	Percolator q-Value (by Search Engine): C Mascot	Percolator q-Value (by Search Engine): C Sequest HT	Percolator q-Value (by Search Engine): D Mascot	Percolator q-Value (by Search Engine): D Sequest HT	Percolator PEP (by Search Engine): A Mascot	Percolator PEP (by Search Engine): A Sequest HT	Percolator PEP (by Search Engine): B Mascot	Percolator PEP (by Search Engine): B Sequest HT	Percolator PEP (by Search Engine): C Mascot	Percolator PEP (by Search Engine): C Sequest HT	Percolator PEP (by Search Engine): D Mascot	Percolator PEP (by Search Engine): D Sequest HT	Ions Score (by Search Engine): A Mascot	Ions Score (by Search Engine): B Mascot	Ions Score (by Search Engine): C Mascot	Ions Score (by Search Engine): D Mascot	XCorr (by Search Engine): A Sequest HT
	FALSE	High	[K].YTLYNVGSGPAVNVR.[L]			FALSE		0.000185183	0	1	1	6	XP_001688740.1	XP_001688740.1 [49-63]	0	1609.83	High	High	High	Not Found	High	High	High	High	High	High	n/a	n/a	0	0	0	0.0002791	0	0.0001376			1.431e-06	2.577e-06	9.786e-05	0.004008	0.0009476	0.002692			62	69	53		3.85
FALSE	High	Master Protein	XP_308886.4	AGAP006871-PA [Anopheles gambiae str. PEST]	0	FALSE		5.794	High	High	High	Not Found	8	2	7	2	1	262	29.7	10.35	33	50	36			2.67	5.16		1		1	1	2	2			metabolic process	ribosome	RNA binding;structural molecule activity	Pf00900, Pf01479, Pf08071	1270207		AgaP_AGAP006871	2L	Ribosome	Cytoplasmic Ribosomal Proteins
	Checked	Confidence	Annotated Sequence	Modifications	Modifications in Master Proteins	Contaminant	Marked as	Qvality PEP	Qvality q-value	# Protein Groups	# Proteins	# PSMs	Master Protein Accessions	Positions in Master Proteins	# Missed Cleavages	Theo. MH+ [Da]	Found in Sample: [S23] F24: Sample, GFP-HA-ONN nsP3 Opal, 3	Found in Sample: [S24] F25: Sample, GFP-HA-ONN nsP3 Arg, 4	Found in Sample: [S40] F41: Sample, GFP-HA-CHIK nsP3 Opal, 5	Found in Sample: [S41] F42: Sample, GFP-HA-CHIK nsP3 Arg, 6	Confidence (by Search Engine): A Mascot	Confidence (by Search Engine): A Sequest HT	Confidence (by Search Engine): B Mascot	Confidence (by Search Engine): B Sequest HT	Confidence (by Search Engine): C Mascot	Confidence (by Search Engine): C Sequest HT	Confidence (by Search Engine): D Mascot	Confidence (by Search Engine): D Sequest HT	Percolator q-Value (by Search Engine): A Mascot	Percolator q-Value (by Search Engine): A Sequest HT	Percolator q-Value (by Search Engine): B Mascot	Percolator q-Value (by Search Engine): B Sequest HT	Percolator q-Value (by Search Engine): C Mascot	Percolator q-Value (by Search Engine): C Sequest HT	Percolator q-Value (by Search Engine): D Mascot	Percolator q-Value (by Search Engine): D Sequest HT	Percolator PEP (by Search Engine): A Mascot	Percolator PEP (by Search Engine): A Sequest HT	Percolator PEP (by Search Engine): B Mascot	Percolator PEP (by Search Engine): B Sequest HT	Percolator PEP (by Search Engine): C Mascot	Percolator PEP (by Search Engine): C Sequest HT	Percolator PEP (by Search Engine): D Mascot	Percolator PEP (by Search Engine): D Sequest HT	Ions Score (by Search Engine): A Mascot	Ions Score (by Search Engine): B Mascot	Ions Score (by Search Engine): C Mascot	Ions Score (by Search Engine): D Mascot	XCorr (by Search Engine): A Sequest HT
	FALSE	High	[R].LSNVFIIGK.[S]			FALSE		0.0106485	0	1	1	5	XP_308886.4	XP_308886.4 [222-230]	0	990.598	High	High	High	Not Found	Low	Low	High	High	Medium	Low	Low	Low	0.00716	0.06526	0	0.0003983	0.002536	0.004446	0.2789	0.1859	0.1027	0.4836	0.0006606	0.004642	0.03771	0.05332	0.9177	0.7683	33	50	36	21	1.94
	FALSE	High	[K].RVPFLLTHDGR.[T]			FALSE		0.0452233	0.00223417	1	1	2	XP_308886.4	XP_308886.4 [135-145]	1	1310.73	Not Found	Not Found	High	Not Found	n/a	n/a	n/a	n/a	Medium	High	n/a	n/a					0.000349	0.0001376							0.01464	0.002434					12
FALSE	High	Master Protein	XP_001688347.2	AGAP003043-PB [Anopheles gambiae str. PEST]	0	FALSE		5.582	High	High	High	Not Found	1	1	9	1	1	939	104.6	7.12	25	43	44		2.58	5.47	3.08		1	1	1	1	1	1							1272913		AgaP_AGAP003043	2R
	Checked	Confidence	Annotated Sequence	Modifications	Modifications in Master Proteins	Contaminant	Marked as	Qvality PEP	Qvality q-value	# Protein Groups	# Proteins	# PSMs	Master Protein Accessions	Positions in Master Proteins	# Missed Cleavages	Theo. MH+ [Da]	Found in Sample: [S23] F24: Sample, GFP-HA-ONN nsP3 Opal, 3	Found in Sample: [S24] F25: Sample, GFP-HA-ONN nsP3 Arg, 4	Found in Sample: [S40] F41: Sample, GFP-HA-CHIK nsP3 Opal, 5	Found in Sample: [S41] F42: Sample, GFP-HA-CHIK nsP3 Arg, 6	Confidence (by Search Engine): A Mascot	Confidence (by Search Engine): A Sequest HT	Confidence (by Search Engine): B Mascot	Confidence (by Search Engine): B Sequest HT	Confidence (by Search Engine): C Mascot	Confidence (by Search Engine): C Sequest HT	Confidence (by Search Engine): D Mascot	Confidence (by Search Engine): D Sequest HT	Percolator q-Value (by Search Engine): A Mascot	Percolator q-Value (by Search Engine): A Sequest HT	Percolator q-Value (by Search Engine): B Mascot	Percolator q-Value (by Search Engine): B Sequest HT	Percolator q-Value (by Search Engine): C Mascot	Percolator q-Value (by Search Engine): C Sequest HT	Percolator q-Value (by Search Engine): D Mascot	Percolator q-Value (by Search Engine): D Sequest HT	Percolator PEP (by Search Engine): A Mascot	Percolator PEP (by Search Engine): A Sequest HT	Percolator PEP (by Search Engine): B Mascot	Percolator PEP (by Search Engine): B Sequest HT	Percolator PEP (by Search Engine): C Mascot	Percolator PEP (by Search Engine): C Sequest HT	Percolator PEP (by Search Engine): D Mascot	Percolator PEP (by Search Engine): D Sequest HT	Ions Score (by Search Engine): A Mascot	Ions Score (by Search Engine): B Mascot	Ions Score (by Search Engine): C Mascot	Ions Score (by Search Engine): D Mascot	XCorr (by Search Engine): A Sequest HT
	FALSE	High	[R].VQELTAYENDLR.[Q]			FALSE		0.00527397	0	1	1	6	XP_001688347.2	XP_001688347.2 [543-554]	0	1450.72	High	High	High	Not Found	High	High	High	High	High	High	n/a	n/a	0.0003282	0	0	0	0	0			0.006129	0.003	0.0002333	0.0003265	0.0002373	0.0005496			25	35	44		2.58
	FALSE	High	[R].VQELTAYENDLR.[Q]	1xDeamidated [N/Q]		FALSE		0.0994324	0.0072466	1	1	3	XP_001688347.2	XP_001688347.2 [543-554]	0	1451.7	Not Found	High	Not Found	Not Found	n/a	Low	Medium	Medium	n/a	n/a	Low	Low		0.651	0.0006724	0.0006806			0.8048	0.7557		1	0.02111	0.01123			1	1		23		9	2.28
FALSE	High	Master Protein	Q7PS12.5	RecName: Full=Moesin/ezrin/radixin homolog 1	0	FALSE		5.25	High	High	High	Not Found	3	2	11	2	1	581	68.6	6.27	35	35	54		5.07	2.78	7.52		1	1	1	1	2	2			cell differentiation;metabolic process;regulation of biological process;transport	cytoplasm;cytoskeleton;Golgi;membrane	protein binding;transporter activity	Pf00373, Pf00769, Pf01496, Pf03938, Pf03961, Pf04111, Pf04156, Pf05262, Pf07111, Pf08614, Pf09379, Pf09380, Pf09726, Pf09730, Pf10186, Pf11559	4575958	AGAP000562	MOEH_ANOGA	X				Moesin/ezrin/radixin homolog 1
	Checked	Confidence	Annotated Sequence	Modifications	Modifications in Master Proteins	Contaminant	Marked as	Qvality PEP	Qvality q-value	# Protein Groups	# Proteins	# PSMs	Master Protein Accessions	Positions in Master Proteins	# Missed Cleavages	Theo. MH+ [Da]	Found in Sample: [S23] F24: Sample, GFP-HA-ONN nsP3 Opal, 3	Found in Sample: [S24] F25: Sample, GFP-HA-ONN nsP3 Arg, 4	Found in Sample: [S40] F41: Sample, GFP-HA-CHIK nsP3 Opal, 5	Found in Sample: [S41] F42: Sample, GFP-HA-CHIK nsP3 Arg, 6	Confidence (by Search Engine): A Mascot	Confidence (by Search Engine): A Sequest HT	Confidence (by Search Engine): B Mascot	Confidence (by Search Engine): B Sequest HT	Confidence (by Search Engine): C Mascot	Confidence (by Search Engine): C Sequest HT	Confidence (by Search Engine): D Mascot	Confidence (by Search Engine): D Sequest HT	Percolator q-Value (by Search Engine): A Mascot	Percolator q-Value (by Search Engine): A Sequest HT	Percolator q-Value (by Search Engine): B Mascot	Percolator q-Value (by Search Engine): B Sequest HT	Percolator q-Value (by Search Engine): C Mascot	Percolator q-Value (by Search Engine): C Sequest HT	Percolator q-Value (by Search Engine): D Mascot	Percolator q-Value (by Search Engine): D Sequest HT	Percolator PEP (by Search Engine): A Mascot	Percolator PEP (by Search Engine): A Sequest HT	Percolator PEP (by Search Engine): B Mascot	Percolator PEP (by Search Engine): B Sequest HT	Percolator PEP (by Search Engine): C Mascot	Percolator PEP (by Search Engine): C Sequest HT	Percolator PEP (by Search Engine): D Mascot	Percolator PEP (by Search Engine): D Sequest HT	Ions Score (by Search Engine): A Mascot	Ions Score (by Search Engine): B Mascot	Ions Score (by Search Engine): C Mascot	Ions Score (by Search Engine): D Mascot	XCorr (by Search Engine): A Sequest HT
	FALSE	High	[K].APDFVFFAPR.[V]			FALSE		0.0170572	0.000531723	1	3	4	Q7PS12.5	Q7PS12.5 [267-276]	0	1166.6	Not Found	High	High	Not Found	n/a	n/a	High	High	High	High	n/a	n/a			0	0.0001417	0	0.0001376					0.001332	0.001531	0.001581	0.00189				35	41
	FALSE	High	[K].IGFPWSEIR.[N]			FALSE		0.0518249	0.00303242	1	3	7	Q7PS12.5	Q7PS12.5 [241-249]	0	1104.58	High	Not Found	High	Not Found	Medium	Medium	n/a	n/a	High	High	n/a	n/a	0.0008048	0.001056			0	0.0001376			0.01599	0.02594			0.00532	0.004226			35		34		2.39
FALSE	High	Master Protein	XP_315683.2	AGAP005662-PA [Anopheles gambiae str. PEST]	0.002	FALSE		3.967	High	High	High	Not Found	3	1	6	1	1	419	45.4	8.06	37	43	59		3.89	4.2	4.26		1	1	1	1	1	1			metabolic process		catalytic activity;nucleotide binding	Pf00441, Pf02770, Pf02771, Pf08028, Pf11794	1276346		AgaP_AGAP005662	2L	beta-Alanine metabolism; Propanoate metabolism; Fatty acid metabolism; Metabolic pathways; Valine, leucine and isoleucine degradation; Fatty acid degradation; Carbon metabolism
	Checked	Confidence	Annotated Sequence	Modifications	Modifications in Master Proteins	Contaminant	Marked as	Qvality PEP	Qvality q-value	# Protein Groups	# Proteins	# PSMs	Master Protein Accessions	Positions in Master Proteins	# Missed Cleavages	Theo. MH+ [Da]	Found in Sample: [S23] F24: Sample, GFP-HA-ONN nsP3 Opal, 3	Found in Sample: [S24] F25: Sample, GFP-HA-ONN nsP3 Arg, 4	Found in Sample: [S40] F41: Sample, GFP-HA-CHIK nsP3 Opal, 5	Found in Sample: [S41] F42: Sample, GFP-HA-CHIK nsP3 Arg, 6	Confidence (by Search Engine): A Mascot	Confidence (by Search Engine): A Sequest HT	Confidence (by Search Engine): B Mascot	Confidence (by Search Engine): B Sequest HT	Confidence (by Search Engine): C Mascot	Confidence (by Search Engine): C Sequest HT	Confidence (by Search Engine): D Mascot	Confidence (by Search Engine): D Sequest HT	Percolator q-Value (by Search Engine): A Mascot	Percolator q-Value (by Search Engine): A Sequest HT	Percolator q-Value (by Search Engine): B Mascot	Percolator q-Value (by Search Engine): B Sequest HT	Percolator q-Value (by Search Engine): C Mascot	Percolator q-Value (by Search Engine): C Sequest HT	Percolator q-Value (by Search Engine): D Mascot	Percolator q-Value (by Search Engine): D Sequest HT	Percolator PEP (by Search Engine): A Mascot	Percolator PEP (by Search Engine): A Sequest HT	Percolator PEP (by Search Engine): B Mascot	Percolator PEP (by Search Engine): B Sequest HT	Percolator PEP (by Search Engine): C Mascot	Percolator PEP (by Search Engine): C Sequest HT	Percolator PEP (by Search Engine): D Mascot	Percolator PEP (by Search Engine): D Sequest HT	Ions Score (by Search Engine): A Mascot	Ions Score (by Search Engine): B Mascot	Ions Score (by Search Engine): C Mascot	Ions Score (by Search Engine): D Mascot	XCorr (by Search Engine): A Sequest HT
	FALSE	High	[K].IYQIYEGTSQIQR.[L]			FALSE		0.00652414	0	1	1	6	XP_315683.2	XP_315683.2 [392-404]	0	1598.82	High	High	High	Not Found	High	High	High	High	High	High	n/a	n/a	0	0	0	0.0001417	0	0.0001376			0.0003333	0.0001079	0.0006963	0.001678	0.0002561	0.001059			37	43	59		3.89
FALSE	High	Master Protein	XP_309455.4	AGAP011190-PA, partial [Anopheles gambiae str. PEST]	0.006	FALSE		3.696	High	High	High	Not Found	3	1	6	1	1	361	40.6	4.89	46	35	51		2.94	2.84	3.61		1	1	1	1	1	1					RNA binding	Pf00575, Pf07541	1270736		AgaP_AGAP011190	3L	RNA transport; Protein processing in endoplasmic reticulum
	Checked	Confidence	Annotated Sequence	Modifications	Modifications in Master Proteins	Contaminant	Marked as	Qvality PEP	Qvality q-value	# Protein Groups	# Proteins	# PSMs	Master Protein Accessions	Positions in Master Proteins	# Missed Cleavages	Theo. MH+ [Da]	Found in Sample: [S23] F24: Sample, GFP-HA-ONN nsP3 Opal, 3	Found in Sample: [S24] F25: Sample, GFP-HA-ONN nsP3 Arg, 4	Found in Sample: [S40] F41: Sample, GFP-HA-CHIK nsP3 Opal, 5	Found in Sample: [S41] F42: Sample, GFP-HA-CHIK nsP3 Arg, 6	Confidence (by Search Engine): A Mascot	Confidence (by Search Engine): A Sequest HT	Confidence (by Search Engine): B Mascot	Confidence (by Search Engine): B Sequest HT	Confidence (by Search Engine): C Mascot	Confidence (by Search Engine): C Sequest HT	Confidence (by Search Engine): D Mascot	Confidence (by Search Engine): D Sequest HT	Percolator q-Value (by Search Engine): A Mascot	Percolator q-Value (by Search Engine): A Sequest HT	Percolator q-Value (by Search Engine): B Mascot	Percolator q-Value (by Search Engine): B Sequest HT	Percolator q-Value (by Search Engine): C Mascot	Percolator q-Value (by Search Engine): C Sequest HT	Percolator q-Value (by Search Engine): D Mascot	Percolator q-Value (by Search Engine): D Sequest HT	Percolator PEP (by Search Engine): A Mascot	Percolator PEP (by Search Engine): A Sequest HT	Percolator PEP (by Search Engine): B Mascot	Percolator PEP (by Search Engine): B Sequest HT	Percolator PEP (by Search Engine): C Mascot	Percolator PEP (by Search Engine): C Sequest HT	Percolator PEP (by Search Engine): D Mascot	Percolator PEP (by Search Engine): D Sequest HT	Ions Score (by Search Engine): A Mascot	Ions Score (by Search Engine): B Mascot	Ions Score (by Search Engine): C Mascot	Ions Score (by Search Engine): D Mascot	XCorr (by Search Engine): A Sequest HT
	FALSE	High	[K].VVTATDEADLAR.[K]			FALSE		0.00593884	0	1	1	6	XP_309455.4	XP_309455.4 [294-305]	0	1260.64	High	High	High	Not Found	High	Medium	Medium	Low	High	High	n/a	n/a	0	0.0006411	0.00264	0.00824	0	0			0.001982	0.02044	0.04636	0.1119	0.0002015	0.0002183			46	35	51		2.94
FALSE	Medium	Master Protein	XP_321335.3	AGAP001749-PA [Anopheles gambiae str. PEST]	0.027	FALSE		2.225	High	High	High	Not Found	7	1	5	1	1	222	24.4	6.76	16	0			3.27	2.63	3.04		1	1	1	1		1				membrane		Pf02815	1281425		AgaP_AGAP001749	2R
	Checked	Confidence	Annotated Sequence	Modifications	Modifications in Master Proteins	Contaminant	Marked as	Qvality PEP	Qvality q-value	# Protein Groups	# Proteins	# PSMs	Master Protein Accessions	Positions in Master Proteins	# Missed Cleavages	Theo. MH+ [Da]	Found in Sample: [S23] F24: Sample, GFP-HA-ONN nsP3 Opal, 3	Found in Sample: [S24] F25: Sample, GFP-HA-ONN nsP3 Arg, 4	Found in Sample: [S40] F41: Sample, GFP-HA-CHIK nsP3 Opal, 5	Found in Sample: [S41] F42: Sample, GFP-HA-CHIK nsP3 Arg, 6	Confidence (by Search Engine): A Mascot	Confidence (by Search Engine): A Sequest HT	Confidence (by Search Engine): B Mascot	Confidence (by Search Engine): B Sequest HT	Confidence (by Search Engine): C Mascot	Confidence (by Search Engine): C Sequest HT	Confidence (by Search Engine): D Mascot	Confidence (by Search Engine): D Sequest HT	Percolator q-Value (by Search Engine): A Mascot	Percolator q-Value (by Search Engine): A Sequest HT	Percolator q-Value (by Search Engine): B Mascot	Percolator q-Value (by Search Engine): B Sequest HT	Percolator q-Value (by Search Engine): C Mascot	Percolator q-Value (by Search Engine): C Sequest HT	Percolator q-Value (by Search Engine): D Mascot	Percolator q-Value (by Search Engine): D Sequest HT	Percolator PEP (by Search Engine): A Mascot	Percolator PEP (by Search Engine): A Sequest HT	Percolator PEP (by Search Engine): B Mascot	Percolator PEP (by Search Engine): B Sequest HT	Percolator PEP (by Search Engine): C Mascot	Percolator PEP (by Search Engine): C Sequest HT	Percolator PEP (by Search Engine): D Mascot	Percolator PEP (by Search Engine): D Sequest HT	Ions Score (by Search Engine): A Mascot	Ions Score (by Search Engine): B Mascot	Ions Score (by Search Engine): C Mascot	Ions Score (by Search Engine): D Mascot	XCorr (by Search Engine): A Sequest HT
	FALSE	High	[R].LQHIDTDMYLGVSGR.[T]	1xOxidation [M8]		FALSE		0.0769954	0.00545542	1	1	5	XP_321335.3	XP_321335.3 [161-175]	0	1720.83	High	High	High	Not Found	Low	Medium	Medium	Medium	Low	High	n/a	n/a	0.005979	0.001056	0.002155	0.00199	0.01147	0.0002587			0.08526	0.02565	0.04182	0.03377	0.1171	0.005953			16	11	3		3.27
FALSE	Medium	Master Protein	XP_001689110.1	AGAP010302-PA, partial [Anopheles gambiae str. PEST]	0.034	FALSE		1.955	High	High	High	Not Found	11	1	14	1	1	174	19.8	5.74	19	0	0		8.18	4.21	7.71		1	1	1	1	1	1			metabolic process	extracellular		Pf01607	5668203		AgaP_AGAP010302	3R
	Checked	Confidence	Annotated Sequence	Modifications	Modifications in Master Proteins	Contaminant	Marked as	Qvality PEP	Qvality q-value	# Protein Groups	# Proteins	# PSMs	Master Protein Accessions	Positions in Master Proteins	# Missed Cleavages	Theo. MH+ [Da]	Found in Sample: [S23] F24: Sample, GFP-HA-ONN nsP3 Opal, 3	Found in Sample: [S24] F25: Sample, GFP-HA-ONN nsP3 Arg, 4	Found in Sample: [S40] F41: Sample, GFP-HA-CHIK nsP3 Opal, 5	Found in Sample: [S41] F42: Sample, GFP-HA-CHIK nsP3 Arg, 6	Confidence (by Search Engine): A Mascot	Confidence (by Search Engine): A Sequest HT	Confidence (by Search Engine): B Mascot	Confidence (by Search Engine): B Sequest HT	Confidence (by Search Engine): C Mascot	Confidence (by Search Engine): C Sequest HT	Confidence (by Search Engine): D Mascot	Confidence (by Search Engine): D Sequest HT	Percolator q-Value (by Search Engine): A Mascot	Percolator q-Value (by Search Engine): A Sequest HT	Percolator q-Value (by Search Engine): B Mascot	Percolator q-Value (by Search Engine): B Sequest HT	Percolator q-Value (by Search Engine): C Mascot	Percolator q-Value (by Search Engine): C Sequest HT	Percolator q-Value (by Search Engine): D Mascot	Percolator q-Value (by Search Engine): D Sequest HT	Percolator PEP (by Search Engine): A Mascot	Percolator PEP (by Search Engine): A Sequest HT	Percolator PEP (by Search Engine): B Mascot	Percolator PEP (by Search Engine): B Sequest HT	Percolator PEP (by Search Engine): C Mascot	Percolator PEP (by Search Engine): C Sequest HT	Percolator PEP (by Search Engine): D Mascot	Percolator PEP (by Search Engine): D Sequest HT	Ions Score (by Search Engine): A Mascot	Ions Score (by Search Engine): B Mascot	Ions Score (by Search Engine): C Mascot	Ions Score (by Search Engine): D Mascot	XCorr (by Search Engine): A Sequest HT
	FALSE	High	[R].AQSEFILANQNNGPIYERNK.[Y]	2xDeamidated [Q/N]		FALSE		0.0852716	0.00708362	1	1	14	XP_001689110.1	XP_001689110.1 [112-131]	1	2308.12	High	High	High	Not Found	Low	Medium	Medium	Medium	Medium	Medium	Low	Low	0.006423	0.001961	0.001465	0.001247	0.0002488	0.002498	0.06875	0.02175	0.09368	0.03528	0.03631	0.01997	0.01108	0.03837	0.4874	0.1745	19	13	20	16	3.89
FALSE	High	Master Protein	GFP-HA-ONNnsP3_Arg	Source: pIE1-hr5-GFP-HA-ONNnsP3 arg-pA	0	FALSE		118.944	High	High	Not Found	Not Found	28	22	513	7	1	819	90.5	5.1	982	878	1996	982	167.45	151.29	305.85	144.8	17	15	14	14	12	13	10	10											Acetyl [N-Term]	GFP-HA-ONN nsP3
	Checked	Confidence	Annotated Sequence	Modifications	Modifications in Master Proteins	Contaminant	Marked as	Qvality PEP	Qvality q-value	# Protein Groups	# Proteins	# PSMs	Master Protein Accessions	Positions in Master Proteins	# Missed Cleavages	Theo. MH+ [Da]	Found in Sample: [S23] F24: Sample, GFP-HA-ONN nsP3 Opal, 3	Found in Sample: [S24] F25: Sample, GFP-HA-ONN nsP3 Arg, 4	Found in Sample: [S40] F41: Sample, GFP-HA-CHIK nsP3 Opal, 5	Found in Sample: [S41] F42: Sample, GFP-HA-CHIK nsP3 Arg, 6	Confidence (by Search Engine): A Mascot	Confidence (by Search Engine): A Sequest HT	Confidence (by Search Engine): B Mascot	Confidence (by Search Engine): B Sequest HT	Confidence (by Search Engine): C Mascot	Confidence (by Search Engine): C Sequest HT	Confidence (by Search Engine): D Mascot	Confidence (by Search Engine): D Sequest HT	Percolator q-Value (by Search Engine): A Mascot	Percolator q-Value (by Search Engine): A Sequest HT	Percolator q-Value (by Search Engine): B Mascot	Percolator q-Value (by Search Engine): B Sequest HT	Percolator q-Value (by Search Engine): C Mascot	Percolator q-Value (by Search Engine): C Sequest HT	Percolator q-Value (by Search Engine): D Mascot	Percolator q-Value (by Search Engine): D Sequest HT	Percolator PEP (by Search Engine): A Mascot	Percolator PEP (by Search Engine): A Sequest HT	Percolator PEP (by Search Engine): B Mascot	Percolator PEP (by Search Engine): B Sequest HT	Percolator PEP (by Search Engine): C Mascot	Percolator PEP (by Search Engine): C Sequest HT	Percolator PEP (by Search Engine): D Mascot	Percolator PEP (by Search Engine): D Sequest HT	Ions Score (by Search Engine): A Mascot	Ions Score (by Search Engine): B Mascot	Ions Score (by Search Engine): C Mascot	Ions Score (by Search Engine): D Mascot	XCorr (by Search Engine): A Sequest HT
	FALSE	High	[K].NTEECVVNAANPR.[G]	1xCarbamidomethyl [C5]		FALSE		0.00393891	0	1	2	22	GFP-HA-ONNnsP3_Arg	GFP-HA-ONNnsP3_Arg [264-276]	0	1473.68	High	High	Not Found	Not Found	High	High	High	High	n/a	n/a	n/a	n/a	0	0	0	0.0006806					0.0001763	0.004189	0.0004079	0.008851					65	60			3.71
	FALSE	High	[K].SAMPEGYVQER.[T]	1xOxidation [M3]		FALSE	Sample 2	0.00459176	0	2	5	39	GFP-HA-ONNnsP3_Arg; GFP-HA-CHIKnsP3_Arg	GFP-HA-ONNnsP3_Arg [89-99]; GFP-HA-CHIKnsP3_Arg [89-99]	0	1282.57	High	High	High	High	Medium	Low	High	Medium	High	High	High	Medium	0.00122	0.01464	0	0.002142	0	0.0001376	0	0.0003457	0.0263	0.1766	0.00333	0.03754	0.0001362	0.004297	0.00112	0.01251	36	45	64	55	1.63
	FALSE	High	[K].LEYNYNSHNVYIMADK.[Q]	1xDeamidated [N]; 1xOxidation [M13]		FALSE	Sample 2	0.002	0	2	5	37	GFP-HA-ONNnsP3_Arg; GFP-HA-CHIKnsP3_Arg	GFP-HA-ONNnsP3_Arg [144-159]; GFP-HA-CHIKnsP3_Arg [144-159]	0	1990.89	High	High	High	High	High	High	Medium	Medium	High	High	Medium	Low	0.0002394	0	0.002344	0.0008507	0	0	0.002306	0.009583	0.005471	0.003248	0.04516	0.01435	3.821e-05	2.895e-05	0.04432	0.1112	17	17	32	17	3.17
	FALSE	High	[K].LEYNYNSHNVYIMADK.[Q]	1xOxidation [M13]		FALSE	Sample 2	0.000427266	0	2	5	33	GFP-HA-ONNnsP3_Arg; GFP-HA-CHIKnsP3_Arg	GFP-HA-ONNnsP3_Arg [144-159]; GFP-HA-CHIKnsP3_Arg [144-159]	0	1989.9	High	High	High	High	High	High	High	High	High	High	High	High	0	0	0	0	0	0	0	0	0.00155	0.0007482	0.0001446	0.0001459	1.083e-05	2.451e-05	0.0003329	0.001049	25	33	48	28	3.18
	FALSE	High	[R].SQVELLDDHISVDCDIVR.[V]	1xCarbamidomethyl [C14]		FALSE		0.0102349	0	1	2	10	GFP-HA-ONNnsP3_Arg	GFP-HA-ONNnsP3_Arg [410-427]	0	2113.02	High	High	Not Found	Not Found	High	High	High	High	n/a	Low	n/a	n/a	0	0	0.0001368	0.0005061		0.888			0.0005801	0.0002534	0.005731	0.006343		1			27	18			3.94
	FALSE	High	[K].SYPYDVPDYAPSYR.[V]			FALSE		0.000666904	0	2	4	36	GFP-HA-ONNnsP3_Arg; GFP-HA-CHIKnsP3_Arg	GFP-HA-ONNnsP3_Arg [242-255]; GFP-HA-CHIKnsP3_Arg [242-255]	0	1692.75	High	High	High	High	High	High	High	High	High	High	High	High	0	0	0	0.0001417	0	0	0	0	0.0003249	0.001308	0.002091	0.0009867	9.967e-06	0.0001124	1.723e-05	0.0001295	59	47	61	58	3.62
	FALSE	High	[K].GIDFKEDGNILGHK.[L]			FALSE	Sample 2	0.000531168	0	2	5	32	GFP-HA-ONNnsP3_Arg; GFP-HA-CHIKnsP3_Arg	GFP-HA-ONNnsP3_Arg [130-143]; GFP-HA-CHIKnsP3_Arg [130-143]	1	1542.79	High	High	High	High	High	Medium	High	High	High	High	High	High	0.0001232	0.0003109	0	0	0	0	0	0.0003457	0.004538	0.01073	7.592e-06	0.0001628	8.643e-06	7.652e-05	0.002517	0.008508	52	57	59	45	4.02
	FALSE	High	[K].GYSTVEGALYSYLEGTR.[F]			FALSE		0.00039475	0	1	2	4	GFP-HA-ONNnsP3_Arg	GFP-HA-ONNnsP3_Arg [439-455]	0	1865.89	High	Not Found	Not Found	Not Found	High	High	n/a	n/a	n/a	n/a	n/a	n/a	0	0							4.422e-06	1.286e-05							59				4.16
	FALSE	High	[M].GSVSKGEELFTGVVPILVELDGDVNGHK.[F]	1xAcetyl [N-Term]	GFP-HA-ONNnsP3_Arg 1xAcetyl [N-Term]; GFP-HA-CHIKnsP3_Arg 1xAcetyl [N-Term]	FALSE	Sample 2	0.00388088	0	2	5	1	GFP-HA-ONNnsP3_Arg; GFP-HA-CHIKnsP3_Arg	GFP-HA-ONNnsP3_Arg [2-29]; GFP-HA-CHIKnsP3_Arg [2-29]	1	2937.52	Not Found	Not Found	High	Not Found	n/a	n/a	n/a	n/a	High	n/a	n/a	n/a					0								0.0001047						47
	FALSE	High	[M].GSVSKGEELFTGVVPILVELDGDVNGHK.[F]	1xAcetyl [N-Term]; 1xDeamidated [N25]	GFP-HA-ONNnsP3_Arg 1xAcetyl [N-Term]; GFP-HA-CHIKnsP3_Arg 1xAcetyl [N-Term]	FALSE	Sample 2	0.0043271	0	2	5	1	GFP-HA-ONNnsP3_Arg; GFP-HA-CHIKnsP3_Arg	GFP-HA-ONNnsP3_Arg [2-29]; GFP-HA-CHIKnsP3_Arg [2-29]	1	2938.5	Not Found	Not Found	Not Found	High	n/a	n/a	n/a	n/a	n/a	n/a	High	n/a							0								0.0001926					59
	FALSE	High	[K].FSVSGEGEGDATYGK.[L]			FALSE	Sample 2	1.23358e-06	0	2	5	52	GFP-HA-ONNnsP3_Arg; GFP-HA-CHIKnsP3_Arg	GFP-HA-ONNnsP3_Arg [30-44]; GFP-HA-CHIKnsP3_Arg [30-44]	0	1503.66	High	High	High	High	High	High	High	High	High	High	High	High	0	0	0	0	0	0	0	0	2.077e-07	3.501e-05	8.963e-10	0.0001385	1.188e-07	7.377e-06	3.018e-07	4.752e-05	90	107	102	89	4.08
	FALSE	High	[K].FEGDTLVNR.[I]			FALSE	Sample 2	0.0103881	0	2	5	61	GFP-HA-ONNnsP3_Arg; GFP-HA-CHIKnsP3_Arg	GFP-HA-ONNnsP3_Arg [117-125]; GFP-HA-CHIKnsP3_Arg [117-125]	0	1050.52	High	High	High	High	High	High	High	High	High	High	High	High	0	0	0	0.0001417	0	0.0001376	0	0	0.001939	0.001006	0.0006543	0.003759	0.002971	0.003326	0.0006775	0.005027	61	57	63	53	3.09
	FALSE	High	[R].AEVKFEGDTLVNR.[I]			FALSE	Sample 2	0.0063963	0	2	5	70	GFP-HA-ONNnsP3_Arg; GFP-HA-CHIKnsP3_Arg	GFP-HA-ONNnsP3_Arg [113-125]; GFP-HA-CHIKnsP3_Arg [113-125]	1	1477.76	High	High	High	High	High	High	High	High	High	High	High	High	0	0	0	0.0001417	0	0.0001376	0	0	0.0002884	0.001731	0.0003917	0.002578	0.0003337	0.003322	0.002707	0.002808	51	50	61	48	3.74
	FALSE	High	[R].DHMVLLEFVTAAGITLGMDELYK.[S]	2xOxidation [M3; M18]		FALSE	Sample 2	0.0155984	0.000531723	2	5	3	GFP-HA-ONNnsP3_Arg; GFP-HA-CHIKnsP3_Arg	GFP-HA-ONNnsP3_Arg [219-241]; GFP-HA-CHIKnsP3_Arg [219-241]	0	2598.28	High	Not Found	High	Not Found	High	High	Low	Low	Medium	Low	n/a	n/a	0	0	0.05939	0.04368	0.0007671	0.01623			0.001088	0.00216	0.4624	0.3511	0.02434	0.1405			40	12	21		4.87
	FALSE	High	[R].TIFFKDDGNYK.[T]			FALSE	Sample 2	0.0178375	0.000531723	2	5	25	GFP-HA-ONNnsP3_Arg; GFP-HA-CHIKnsP3_Arg	GFP-HA-ONNnsP3_Arg [100-110]; GFP-HA-CHIKnsP3_Arg [100-110]	1	1347.66	High	High	High	High	High	High	High	Medium	High	High	High	Medium	0	0.0002182	0	0.0008507	0	0.0001376	0.0003822	0.001344	0.001331	0.006315	0.003657	0.01757	0.003691	0.005673	0.006555	0.02442	46	45	54	45	3.27
	FALSE	High	[K].NTEECVVNAANPR.[G]	1xCarbamidomethyl [C5]; 1xDeamidated [N]		FALSE		0.0197031	0.000531723	1	2	7	GFP-HA-ONNnsP3_Arg	GFP-HA-ONNnsP3_Arg [264-276]	0	1474.66	High	Not Found	Not Found	Not Found	High	High	Low	Low	n/a	Low	n/a	Low	0	0.0003109	0.09104	0.02053		0.7095		0.6049	0.001542	0.008939	0.5871	0.1997		1		1	32	15			3.48
	FALSE	High	[K].TRAEVKFEGDTLVNR.[I]			FALSE	Sample 2	0.0168049	0.000531723	2	5	1	GFP-HA-ONNnsP3_Arg; GFP-HA-CHIKnsP3_Arg	GFP-HA-ONNnsP3_Arg [111-125]; GFP-HA-CHIKnsP3_Arg [111-125]	2	1734.91	Not Found	Not Found	High	Not Found	n/a	Low	n/a	Low	n/a	High	n/a	Low		0.2509		0.02152		0		0.02757		0.8998		0.2085		0.0004502		0.214					2.34
	FALSE	High	[R].VSTPIAPPR.[R]			FALSE		0.0413046	0.000921823	1	2	4	GFP-HA-ONNnsP3_Arg	GFP-HA-ONNnsP3_Arg [695-703]	0	937.547	High	High	Not Found	Not Found	Low	Low	High	High	Low	Low	Low	Low	0.00716	0.0026	0.0001368	0.0005061	0.4313	0.01856	0.6367	0.1272	0.1026	0.05819	0.004928	0.005856	0.9981	0.1587	1	0.6461	25	33	16	12	1.47
	FALSE	High	[K].EDGNILGHK.[L]			FALSE	Sample 2	0.0353475	0.000921823	2	5	9	GFP-HA-ONNnsP3_Arg; GFP-HA-CHIKnsP3_Arg	GFP-HA-ONNnsP3_Arg [135-143]; GFP-HA-CHIKnsP3_Arg [135-143]	0	982.495	Not Found	Not Found	High	High	n/a	n/a	n/a	n/a	Medium	Medium	High	Medium					0.0004582	0.002991	0	0.002565					0.01833	0.04387	0.003903	0.03672			35	47
	FALSE	High	[R].TIFFKDDGNYKTR.[A]			FALSE	Sample 2	0.0390819	0.000921823	2	5	3	GFP-HA-ONNnsP3_Arg; GFP-HA-CHIKnsP3_Arg	GFP-HA-ONNnsP3_Arg [100-112]; GFP-HA-CHIKnsP3_Arg [100-112]	2	1604.81	Not Found	Not Found	High	High	n/a	Low	n/a	n/a	n/a	High	n/a	Medium		0.1962				0.0001376		0.00146		0.8311				0.001909		0.02558					1.25
	FALSE	High	[K].GEELFTGVVPILVELDGDVNGHK.[F]	1xDeamidated [N20]		FALSE	Sample 2	0.0423571	0.00137551	2	5	12	GFP-HA-ONNnsP3_Arg; GFP-HA-CHIKnsP3_Arg	GFP-HA-ONNnsP3_Arg [7-29]; GFP-HA-CHIKnsP3_Arg [7-29]	0	2438.24	High	High	High	Not Found	Low	Low	Medium	Medium	High	High	Low	Low	0.003777	0.0215	0.001277	0.000952	0	0.0001376	0.01837	0.08011	0.05912	0.2209	0.02984	0.01823	0.006626	0.002173	0.1987	0.4929	23	22	29	13	2.57
	FALSE	High	[K].LEYNYNSHNVYIMADK.[Q]			FALSE	Sample 2	0.044321	0.00223417	2	5	10	GFP-HA-ONNnsP3_Arg; GFP-HA-CHIKnsP3_Arg	GFP-HA-ONNnsP3_Arg [144-159]; GFP-HA-CHIKnsP3_Arg [144-159]	0	1973.91	High	Not Found	High	High	Low	Low	n/a	Low	High	High	Medium	Medium	0.008848	0.004143		0.1188	0	0.0002587	0.001412	0.002684	0.1177	0.07691		0.6612	0.004222	0.006732	0.02564	0.03794	8		27	15	2.14
	FALSE	High	[K].LEYNYNSHNVYIMADK.[Q]	2xDeamidated [N6; N9]; 1xOxidation [M13]		FALSE	Sample 2	0.0510452	0.00303242	2	5	8	GFP-HA-ONNnsP3_Arg; GFP-HA-CHIKnsP3_Arg	GFP-HA-ONNnsP3_Arg [144-159]; GFP-HA-CHIKnsP3_Arg [144-159]	0	1991.87	High	High	Not Found	Not Found	Medium	Medium	Medium	High	Low	Low	Low	Low	0.00225	0.0006411	0.002243	0.0001417	0.03422	0.01263	0.01103	0.03592	0.03752	0.02126	0.04334	0.003735	0.2916	0.1163	0.1392	0.2678	15	17	8	5	3.02
	FALSE	High	[K].SAMPEGYVQER.[T]			FALSE	Sample 2	0.0559094	0.00382167	2	5	9	GFP-HA-ONNnsP3_Arg; GFP-HA-CHIKnsP3_Arg	GFP-HA-ONNnsP3_Arg [89-99]; GFP-HA-CHIKnsP3_Arg [89-99]	0	1266.58	High	High	High	High	Medium	Low	High	Low	High	Medium	Low	Low	0.00225	0.002873	0.0003729	0.005391	0	0.000561	0.009085	0.02183	0.03723	0.06424	0.007612	0.07697	0.005995	0.01004	0.1155	0.1755	38	39	46	38	2.29
	FALSE	High	[K].KITEAISLR.[S]			FALSE		0.0553464	0.00382167	1	2	3	GFP-HA-ONNnsP3_Arg	GFP-HA-ONNnsP3_Arg [401-409]	1	1030.63	High	High	Not Found	Not Found	Medium	Low	High	Medium	n/a	n/a	Low	n/a	0.002896	0.02465	0.0003729	0.001648			0.9005		0.04755	0.2503	0.007508	0.02981			1		39	34		2	1.99
	FALSE	High	[K].ITEAISLR.[S]			FALSE		0.061248	0.00410374	1	2	8	GFP-HA-ONNnsP3_Arg	GFP-HA-ONNnsP3_Arg [402-409]	0	902.531	High	High	Not Found	Not Found	Medium	Medium	High	Medium	n/a	n/a	n/a	n/a	0.00122	0.001716	0.0003729	0.001247					0.02653	0.03401	0.008704	0.01902					31	30			1.58
	FALSE	High	[K].GEELFTGVVPILVELDGDVNGHK.[F]			FALSE	Sample 2	0.0839743	0.00708362	2	5	5	GFP-HA-ONNnsP3_Arg; GFP-HA-CHIKnsP3_Arg	GFP-HA-ONNnsP3_Arg [7-29]; GFP-HA-CHIKnsP3_Arg [7-29]	0	2437.26	Not Found	Not Found	High	Not Found	Low	Low	Low	Low	Medium	Medium	n/a	n/a	0.07747	0.03921	0.01587	0.04841	0.002675	0.000561			0.5482	0.3571	0.1863	0.3811	0.04608	0.01107			7	13	31		3.01
	FALSE	High	[K].EDGNILGHKLEYNYNSHNVYIMADK.[Q]	1xOxidation [M22]		FALSE	Sample 2	0.0959258	0.0072466	2	5	1	GFP-HA-ONNnsP3_Arg; GFP-HA-CHIKnsP3_Arg	GFP-HA-ONNnsP3_Arg [135-159]; GFP-HA-CHIKnsP3_Arg [135-159]	1	2953.38	Not Found	Not Found	High	Not Found	n/a	n/a	n/a	n/a	Low	High	n/a	n/a					0.3243	0.0004973							0.9366	0.008559					5
	FALSE	High	[R].SQVELLDDHISVDCDIVR.[V]	1xCarbamidomethyl [C14]; 1xDeamidated [Q2]		FALSE		0.104135	0.00749088	1	2	3	GFP-HA-ONNnsP3_Arg	GFP-HA-ONNnsP3_Arg [410-427]	0	2114.01	Not Found	High	Not Found	Not Found	Low	Low	Medium	Medium	n/a	n/a	n/a	n/a	0.5733	0.571	0.0005644	0.001247					1	1	0.01852	0.01919					0	23			2.02
	FALSE	High	[R].LGVSSVAIPLLSTGVYSGGK.[D]			FALSE		0.112487	0.00777577	1	2	2	GFP-HA-ONNnsP3_Arg	GFP-HA-ONNnsP3_Arg [349-368]	0	1905.07	High	Not Found	Not Found	Not Found	Medium	Medium	Low	Low	n/a	n/a	n/a	n/a	0.0008855	0.0006411	0.1686	0.04413					0.01959	0.02063	0.7937	0.3545					30	18			3.64
	FALSE	High	[K].FEGDTLVNR.[I]	1xDeamidated [N8]		FALSE	Sample 2	0.111334	0.00777577	2	5	2	GFP-HA-ONNnsP3_Arg; GFP-HA-CHIKnsP3_Arg	GFP-HA-ONNnsP3_Arg [117-125]; GFP-HA-CHIKnsP3_Arg [117-125]	0	1051.51	Not Found	High	Not Found	Not Found	Low	Low	Medium	Medium	Low	Low	n/a	Low	0.6999	0.1029	0.0006724	0.00199	0.3004	0.3164		0.9349	1	0.6299	0.02044	0.03416	0.9173	0.9292		1	11	26	9		1.87
FALSE	High	Master Protein	XP_321784.3	AGAP001361-PA [Anopheles gambiae str. PEST]	0	FALSE		11.94	High	High	Not Found	Not Found	4	2	8	2	1	709	78.5	7.25	56	123			5.24	12.36			1	1	2	2							protein binding	Pf00400, Pf11816	1281821		AgaP_AGAP001361	2R	Fanconi anemia pathway			WD repeat-containing protein 48 putative homolog - regulates deubiquitination of FANCD2, can cause lysosomes formation & enlarge endosomes	https://www.uniprot.org/uniprot/Q7PXD9 ; https://www.uniprot.org/uniprot/Q8TAF3
	Checked	Confidence	Annotated Sequence	Modifications	Modifications in Master Proteins	Contaminant	Marked as	Qvality PEP	Qvality q-value	# Protein Groups	# Proteins	# PSMs	Master Protein Accessions	Positions in Master Proteins	# Missed Cleavages	Theo. MH+ [Da]	Found in Sample: [S23] F24: Sample, GFP-HA-ONN nsP3 Opal, 3	Found in Sample: [S24] F25: Sample, GFP-HA-ONN nsP3 Arg, 4	Found in Sample: [S40] F41: Sample, GFP-HA-CHIK nsP3 Opal, 5	Found in Sample: [S41] F42: Sample, GFP-HA-CHIK nsP3 Arg, 6	Confidence (by Search Engine): A Mascot	Confidence (by Search Engine): A Sequest HT	Confidence (by Search Engine): B Mascot	Confidence (by Search Engine): B Sequest HT	Confidence (by Search Engine): C Mascot	Confidence (by Search Engine): C Sequest HT	Confidence (by Search Engine): D Mascot	Confidence (by Search Engine): D Sequest HT	Percolator q-Value (by Search Engine): A Mascot	Percolator q-Value (by Search Engine): A Sequest HT	Percolator q-Value (by Search Engine): B Mascot	Percolator q-Value (by Search Engine): B Sequest HT	Percolator q-Value (by Search Engine): C Mascot	Percolator q-Value (by Search Engine): C Sequest HT	Percolator q-Value (by Search Engine): D Mascot	Percolator q-Value (by Search Engine): D Sequest HT	Percolator PEP (by Search Engine): A Mascot	Percolator PEP (by Search Engine): A Sequest HT	Percolator PEP (by Search Engine): B Mascot	Percolator PEP (by Search Engine): B Sequest HT	Percolator PEP (by Search Engine): C Mascot	Percolator PEP (by Search Engine): C Sequest HT	Percolator PEP (by Search Engine): D Mascot	Percolator PEP (by Search Engine): D Sequest HT	Ions Score (by Search Engine): A Mascot	Ions Score (by Search Engine): B Mascot	Ions Score (by Search Engine): C Mascot	Ions Score (by Search Engine): D Mascot	XCorr (by Search Engine): A Sequest HT
	FALSE	High	[K].ALIVSEDGTQVVSGSSDGK.[I]			FALSE		0.000879791	0	1	1	2	XP_321784.3	XP_321784.3 [215-233]	0	1848.92	Not Found	High	Not Found	Not Found	n/a	n/a	High	High	n/a	n/a	n/a	n/a			0	0.0001417							1.615e-05	0.001322						70
	FALSE	High	[K].ALIVSEDGTQVVSGSSDGK.[I]	1xDeamidated [Q10]		FALSE		0.00198031	0	1	1	4	XP_321784.3	XP_321784.3 [215-233]	0	1849.9	High	High	Not Found	Not Found	High	High	High	High	n/a	n/a	n/a	n/a	0	0	0	0					4.955e-05	1.629e-05	0.0001558	0.0003036					56	54			5.24
	FALSE	High	[R].LIANEFIQCR.[K]	1xCarbamidomethyl [C9]		FALSE		0.0381122	0.000921823	1	1	2	XP_321784.3	XP_321784.3 [614-623]	0	1263.65	Not Found	High	Not Found	Not Found	Low	n/a	High	Medium	n/a	n/a	n/a	n/a	0.8368		0.0001368	0.003018					1		0.004364	0.04933					8	38
FALSE	High	Master Protein	XP_001689077.1	AGAP004801-PB [Anopheles gambiae str. PEST]	0	FALSE		5.715	High	High	Not Found	Not Found	2	2	9	2	1	1179	133	5.72	35	33			9.1	2.96			2	2	1	1					cell organization and biogenesis;cellular component movement;metabolic process;regulation of biological process;transport		protein binding;transporter activity	Pf01417, Pf01496, Pf01608, Pf02463, Pf04111, Pf05266, Pf05483, Pf05557, Pf05622, Pf07106, Pf07651, Pf07888, Pf12128, Pf13851	1278422		AgaP_AGAP004801	2L				huntingtin-interacting protein 1 (putative) - involved in clatherin-mediated endocytosis, pro-apoptotic	http://www.uniprot.org/uniprot/Q7PMU0
	Checked	Confidence	Annotated Sequence	Modifications	Modifications in Master Proteins	Contaminant	Marked as	Qvality PEP	Qvality q-value	# Protein Groups	# Proteins	# PSMs	Master Protein Accessions	Positions in Master Proteins	# Missed Cleavages	Theo. MH+ [Da]	Found in Sample: [S23] F24: Sample, GFP-HA-ONN nsP3 Opal, 3	Found in Sample: [S24] F25: Sample, GFP-HA-ONN nsP3 Arg, 4	Found in Sample: [S40] F41: Sample, GFP-HA-CHIK nsP3 Opal, 5	Found in Sample: [S41] F42: Sample, GFP-HA-CHIK nsP3 Arg, 6	Confidence (by Search Engine): A Mascot	Confidence (by Search Engine): A Sequest HT	Confidence (by Search Engine): B Mascot	Confidence (by Search Engine): B Sequest HT	Confidence (by Search Engine): C Mascot	Confidence (by Search Engine): C Sequest HT	Confidence (by Search Engine): D Mascot	Confidence (by Search Engine): D Sequest HT	Percolator q-Value (by Search Engine): A Mascot	Percolator q-Value (by Search Engine): A Sequest HT	Percolator q-Value (by Search Engine): B Mascot	Percolator q-Value (by Search Engine): B Sequest HT	Percolator q-Value (by Search Engine): C Mascot	Percolator q-Value (by Search Engine): C Sequest HT	Percolator q-Value (by Search Engine): D Mascot	Percolator q-Value (by Search Engine): D Sequest HT	Percolator PEP (by Search Engine): A Mascot	Percolator PEP (by Search Engine): A Sequest HT	Percolator PEP (by Search Engine): B Mascot	Percolator PEP (by Search Engine): B Sequest HT	Percolator PEP (by Search Engine): C Mascot	Percolator PEP (by Search Engine): C Sequest HT	Percolator PEP (by Search Engine): D Mascot	Percolator PEP (by Search Engine): D Sequest HT	Ions Score (by Search Engine): A Mascot	Ions Score (by Search Engine): B Mascot	Ions Score (by Search Engine): C Mascot	Ions Score (by Search Engine): D Mascot	XCorr (by Search Engine): A Sequest HT
	FALSE	High	[R].HLQMETQGLSNQLK.[A]	1xOxidation [M4]		FALSE		0.0459124	0.00223417	1	1	2	XP_001689077.1	XP_001689077.1 [328-341]	0	1642.82	High	Not Found	Not Found	Not Found	High	High	n/a	n/a	n/a	n/a	n/a	n/a	0.0002394	0.0002182							0.005391	0.007344							27				2.62
	FALSE	High	[K].AQELSDQIEQLR.[T]			FALSE		0.0959258	0.0072466	1	1	4	XP_001689077.1	XP_001689077.1 [600-611]	0	1429.73	High	High	Not Found	Not Found	Medium	Medium	Medium	Low	n/a	Low	n/a	n/a	0.002896	0.002094	0.0005644	0.00487		0.9039			0.04793	0.03736	0.01652	0.07094		1			22	33			2.81
	FALSE	High	[R].HLQMETQGLSNQLK.[A]	1xDeamidated [Q/N]; 1xOxidation [M4]		FALSE		0.120902	0.00866795	1	1	3	XP_001689077.1	XP_001689077.1 [328-341]	0	1643.81	High	Not Found	Not Found	Not Found	Medium	Medium	n/a	n/a	n/a	n/a	n/a	n/a	0.0009694	0.0007247							0.02162	0.02333							28				3.66
FALSE	High	Master Protein	XP_001689282.1	AGAP011828-PA, partial [Anopheles gambiae str. PEST]	0	FALSE		4.828	High	High	Not Found	Not Found	8	2	5	2	1	344	38.7	6.33		43			2.92	5.95				1	2	2					metabolic process		catalytic activity	Pf00112, Pf08246	5667926		AgaP_AGAP011828	3L	Lysosome; Phagosome			Cathepsin L	http://www.uniprot.org/uniprot/A7UVG1 http://www.uniprot.org/uniprot/A0A1S4H7P0
	Checked	Confidence	Annotated Sequence	Modifications	Modifications in Master Proteins	Contaminant	Marked as	Qvality PEP	Qvality q-value	# Protein Groups	# Proteins	# PSMs	Master Protein Accessions	Positions in Master Proteins	# Missed Cleavages	Theo. MH+ [Da]	Found in Sample: [S23] F24: Sample, GFP-HA-ONN nsP3 Opal, 3	Found in Sample: [S24] F25: Sample, GFP-HA-ONN nsP3 Arg, 4	Found in Sample: [S40] F41: Sample, GFP-HA-CHIK nsP3 Opal, 5	Found in Sample: [S41] F42: Sample, GFP-HA-CHIK nsP3 Arg, 6	Confidence (by Search Engine): A Mascot	Confidence (by Search Engine): A Sequest HT	Confidence (by Search Engine): B Mascot	Confidence (by Search Engine): B Sequest HT	Confidence (by Search Engine): C Mascot	Confidence (by Search Engine): C Sequest HT	Confidence (by Search Engine): D Mascot	Confidence (by Search Engine): D Sequest HT	Percolator q-Value (by Search Engine): A Mascot	Percolator q-Value (by Search Engine): A Sequest HT	Percolator q-Value (by Search Engine): B Mascot	Percolator q-Value (by Search Engine): B Sequest HT	Percolator q-Value (by Search Engine): C Mascot	Percolator q-Value (by Search Engine): C Sequest HT	Percolator q-Value (by Search Engine): D Mascot	Percolator q-Value (by Search Engine): D Sequest HT	Percolator PEP (by Search Engine): A Mascot	Percolator PEP (by Search Engine): A Sequest HT	Percolator PEP (by Search Engine): B Mascot	Percolator PEP (by Search Engine): B Sequest HT	Percolator PEP (by Search Engine): C Mascot	Percolator PEP (by Search Engine): C Sequest HT	Percolator PEP (by Search Engine): D Mascot	Percolator PEP (by Search Engine): D Sequest HT	Ions Score (by Search Engine): A Mascot	Ions Score (by Search Engine): B Mascot	Ions Score (by Search Engine): C Mascot	Ions Score (by Search Engine): D Mascot	XCorr (by Search Engine): A Sequest HT
	FALSE	High	[K].LVSLSEQNLVDCSQK.[Y]	1xCarbamidomethyl [C12]		FALSE		0.0224267	0.000531723	1	1	2	XP_001689282.1	XP_001689282.1 [171-185]	0	1719.86	Not Found	High	Not Found	Not Found	n/a	n/a	High	Medium	n/a	n/a	n/a	n/a			0	0.001725							0.001995	0.03154						43
	FALSE	High	[K].GFVDIPQGNEK.[A]			FALSE		0.056765	0.00382167	1	1	3	XP_001689282.1	XP_001689282.1 [237-247]	0	1203.6	High	High	Not Found	Not Found	Low	Low	High	High	Low	Low	n/a	n/a	0.02027	0.003247	0.0003729	0.0006131	0.03926	0.03485			0.2201	0.06586	0.007815	0.007444	0.3178	0.2621			15	29	30		2.92
FALSE	Medium	Master Protein	XP_320993.2	AGAP002054-PA [Anopheles gambiae str. PEST]	0.026	FALSE		2.177	High	High	Not Found	Not Found	3	1	3	1	1	709	80.5	7.31		0			4.21	4.86				1	1	1								Pf00169, Pf00373	1281058		AgaP_AGAP002054	2R				fermitin - integrin cell adhesion, cell to cell talk	https://www.uniprot.org/uniprot/Q7PYQ2
	Checked	Confidence	Annotated Sequence	Modifications	Modifications in Master Proteins	Contaminant	Marked as	Qvality PEP	Qvality q-value	# Protein Groups	# Proteins	# PSMs	Master Protein Accessions	Positions in Master Proteins	# Missed Cleavages	Theo. MH+ [Da]	Found in Sample: [S23] F24: Sample, GFP-HA-ONN nsP3 Opal, 3	Found in Sample: [S24] F25: Sample, GFP-HA-ONN nsP3 Arg, 4	Found in Sample: [S40] F41: Sample, GFP-HA-CHIK nsP3 Opal, 5	Found in Sample: [S41] F42: Sample, GFP-HA-CHIK nsP3 Arg, 6	Confidence (by Search Engine): A Mascot	Confidence (by Search Engine): A Sequest HT	Confidence (by Search Engine): B Mascot	Confidence (by Search Engine): B Sequest HT	Confidence (by Search Engine): C Mascot	Confidence (by Search Engine): C Sequest HT	Confidence (by Search Engine): D Mascot	Confidence (by Search Engine): D Sequest HT	Percolator q-Value (by Search Engine): A Mascot	Percolator q-Value (by Search Engine): A Sequest HT	Percolator q-Value (by Search Engine): B Mascot	Percolator q-Value (by Search Engine): B Sequest HT	Percolator q-Value (by Search Engine): C Mascot	Percolator q-Value (by Search Engine): C Sequest HT	Percolator q-Value (by Search Engine): D Mascot	Percolator q-Value (by Search Engine): D Sequest HT	Percolator PEP (by Search Engine): A Mascot	Percolator PEP (by Search Engine): A Sequest HT	Percolator PEP (by Search Engine): B Mascot	Percolator PEP (by Search Engine): B Sequest HT	Percolator PEP (by Search Engine): C Mascot	Percolator PEP (by Search Engine): C Sequest HT	Percolator PEP (by Search Engine): D Mascot	Percolator PEP (by Search Engine): D Sequest HT	Ions Score (by Search Engine): A Mascot	Ions Score (by Search Engine): B Mascot	Ions Score (by Search Engine): C Mascot	Ions Score (by Search Engine): D Mascot	XCorr (by Search Engine): A Sequest HT
	FALSE	High	[R].ARMNISWLDSSLSIMEQGIR.[E]	1xDeamidated [N4]		FALSE		0.0724292	0.00472181	1	1	3	XP_320993.2	XP_320993.2 [272-291]	1	2308.14	High	High	Not Found	Not Found	Low	Low	Low	High	Low	Low	Low	Low	0.164	0.007537	0.00495	0.0005061	0.8982	0.1079	0.8874	0.1553	0.797	0.1131	0.07541	0.006653	1	0.5952	1	0.7092	7	8	2	6	4.21
FALSE	Medium	Master Protein	XP_312215.3	AGAP002712-PA [Anopheles gambiae str. PEST]	0.033	FALSE		2.053	High	High	Not Found	Not Found	8	1	8	1	1	236	26.9	5.08	0				18.31	4			1	1		1								Pf08598	1273256		AgaP_AGAP002712	2R				breast cancer metastasis-suppressor 1-like protein - Involved in the histone deacetylase (HDAC1)-dependent transcriptional repression activity	https://www.uniprot.org/uniprot/Q7QCM6
	Checked	Confidence	Annotated Sequence	Modifications	Modifications in Master Proteins	Contaminant	Marked as	Qvality PEP	Qvality q-value	# Protein Groups	# Proteins	# PSMs	Master Protein Accessions	Positions in Master Proteins	# Missed Cleavages	Theo. MH+ [Da]	Found in Sample: [S23] F24: Sample, GFP-HA-ONN nsP3 Opal, 3	Found in Sample: [S24] F25: Sample, GFP-HA-ONN nsP3 Arg, 4	Found in Sample: [S40] F41: Sample, GFP-HA-CHIK nsP3 Opal, 5	Found in Sample: [S41] F42: Sample, GFP-HA-CHIK nsP3 Arg, 6	Confidence (by Search Engine): A Mascot	Confidence (by Search Engine): A Sequest HT	Confidence (by Search Engine): B Mascot	Confidence (by Search Engine): B Sequest HT	Confidence (by Search Engine): C Mascot	Confidence (by Search Engine): C Sequest HT	Confidence (by Search Engine): D Mascot	Confidence (by Search Engine): D Sequest HT	Percolator q-Value (by Search Engine): A Mascot	Percolator q-Value (by Search Engine): A Sequest HT	Percolator q-Value (by Search Engine): B Mascot	Percolator q-Value (by Search Engine): B Sequest HT	Percolator q-Value (by Search Engine): C Mascot	Percolator q-Value (by Search Engine): C Sequest HT	Percolator q-Value (by Search Engine): D Mascot	Percolator q-Value (by Search Engine): D Sequest HT	Percolator PEP (by Search Engine): A Mascot	Percolator PEP (by Search Engine): A Sequest HT	Percolator PEP (by Search Engine): B Mascot	Percolator PEP (by Search Engine): B Sequest HT	Percolator PEP (by Search Engine): C Mascot	Percolator PEP (by Search Engine): C Sequest HT	Percolator PEP (by Search Engine): D Mascot	Percolator PEP (by Search Engine): D Sequest HT	Ions Score (by Search Engine): A Mascot	Ions Score (by Search Engine): B Mascot	Ions Score (by Search Engine): C Mascot	Ions Score (by Search Engine): D Mascot	XCorr (by Search Engine): A Sequest HT
	FALSE	High	[R].LQDYFVPLQQLQTNMDSRK.[E]	2xDeamidated [Q9; Q10]		FALSE		0.0647641	0.00410374	1	1	8	XP_312215.3	XP_312215.3 [100-118]	1	2326.14	High	High	Not Found	Not Found	High	Medium	Low	Low	Low	Low	Low	Low	0.0003282	0.001056	0.0275	0.00487	0.01808	0.01776	0.01103	0.06764	0.008856	0.02538	0.2935	0.0701	0.1746	0.1536	0.139	0.4414	17	23	20	15	3.49
FALSE	Medium	Master Protein	XP_001237070.2	AGAP007519-PA [Anopheles gambiae str. PEST]	0.043	FALSE		1.824	High	High	Not Found	Not Found	5	1	4	1	1	375	43.6	7.94	0				3.02	3.17			1	1		1								Pf10245	4576463		AgaP_AGAP007519	2L				28S ribosomal protein S22	https://www.uniprot.org/uniprot/A0NBG6
	Checked	Confidence	Annotated Sequence	Modifications	Modifications in Master Proteins	Contaminant	Marked as	Qvality PEP	Qvality q-value	# Protein Groups	# Proteins	# PSMs	Master Protein Accessions	Positions in Master Proteins	# Missed Cleavages	Theo. MH+ [Da]	Found in Sample: [S23] F24: Sample, GFP-HA-ONN nsP3 Opal, 3	Found in Sample: [S24] F25: Sample, GFP-HA-ONN nsP3 Arg, 4	Found in Sample: [S40] F41: Sample, GFP-HA-CHIK nsP3 Opal, 5	Found in Sample: [S41] F42: Sample, GFP-HA-CHIK nsP3 Arg, 6	Confidence (by Search Engine): A Mascot	Confidence (by Search Engine): A Sequest HT	Confidence (by Search Engine): B Mascot	Confidence (by Search Engine): B Sequest HT	Confidence (by Search Engine): C Mascot	Confidence (by Search Engine): C Sequest HT	Confidence (by Search Engine): D Mascot	Confidence (by Search Engine): D Sequest HT	Percolator q-Value (by Search Engine): A Mascot	Percolator q-Value (by Search Engine): A Sequest HT	Percolator q-Value (by Search Engine): B Mascot	Percolator q-Value (by Search Engine): B Sequest HT	Percolator q-Value (by Search Engine): C Mascot	Percolator q-Value (by Search Engine): C Sequest HT	Percolator q-Value (by Search Engine): D Mascot	Percolator q-Value (by Search Engine): D Sequest HT	Percolator PEP (by Search Engine): A Mascot	Percolator PEP (by Search Engine): A Sequest HT	Percolator PEP (by Search Engine): B Mascot	Percolator PEP (by Search Engine): B Sequest HT	Percolator PEP (by Search Engine): C Mascot	Percolator PEP (by Search Engine): C Sequest HT	Percolator PEP (by Search Engine): D Mascot	Percolator PEP (by Search Engine): D Sequest HT	Ions Score (by Search Engine): A Mascot	Ions Score (by Search Engine): B Mascot	Ions Score (by Search Engine): C Mascot	Ions Score (by Search Engine): D Mascot	XCorr (by Search Engine): A Sequest HT
	FALSE	High	[K].QDEQYLSIIEQFVNGQATKK.[V]	3xDeamidated [Q4; N14; Q16]		FALSE		0.0930212	0.0072466	1	1	4	XP_001237070.2	XP_001237070.2 [325-344]	1	2342.14	High	High	Not Found	Not Found	Medium	Low	Low	Low	Low	Low	Low	Low	0.0008048	0.006594	0.04171	0.00657	0.02765	0.01395	0.3047	0.05465	0.01498	0.1062	0.3794	0.09036	0.2416	0.1229	0.9379	0.3795	13	21	21	15	3.02
FALSE	High	Master Protein	XP_001688163.1	AGAP005293-PB [Anopheles gambiae str. PEST]	0	FALSE		33.64	High	Not Found	High	High	16	5	219	1	1	449	50.7	4.86	441	211	589	423	89.32	59.53	103.93	76.63	5	4	4	4	5	5	5	5			catalytic activity;nucleotide binding;structural molecule activity	Pf00091, Pf03953, Pf10644	1270396		AgaP_AGAP005293	2L	Phagosome			Tubulin beta chain	https://www.uniprot.org/uniprot/A7US13
	Checked	Confidence	Annotated Sequence	Modifications	Modifications in Master Proteins	Contaminant	Marked as	Qvality PEP	Qvality q-value	# Protein Groups	# Proteins	# PSMs	Master Protein Accessions	Positions in Master Proteins	# Missed Cleavages	Theo. MH+ [Da]	Found in Sample: [S23] F24: Sample, GFP-HA-ONN nsP3 Opal, 3	Found in Sample: [S24] F25: Sample, GFP-HA-ONN nsP3 Arg, 4	Found in Sample: [S40] F41: Sample, GFP-HA-CHIK nsP3 Opal, 5	Found in Sample: [S41] F42: Sample, GFP-HA-CHIK nsP3 Arg, 6	Confidence (by Search Engine): A Mascot	Confidence (by Search Engine): A Sequest HT	Confidence (by Search Engine): B Mascot	Confidence (by Search Engine): B Sequest HT	Confidence (by Search Engine): C Mascot	Confidence (by Search Engine): C Sequest HT	Confidence (by Search Engine): D Mascot	Confidence (by Search Engine): D Sequest HT	Percolator q-Value (by Search Engine): A Mascot	Percolator q-Value (by Search Engine): A Sequest HT	Percolator q-Value (by Search Engine): B Mascot	Percolator q-Value (by Search Engine): B Sequest HT	Percolator q-Value (by Search Engine): C Mascot	Percolator q-Value (by Search Engine): C Sequest HT	Percolator q-Value (by Search Engine): D Mascot	Percolator q-Value (by Search Engine): D Sequest HT	Percolator PEP (by Search Engine): A Mascot	Percolator PEP (by Search Engine): A Sequest HT	Percolator PEP (by Search Engine): B Mascot	Percolator PEP (by Search Engine): B Sequest HT	Percolator PEP (by Search Engine): C Mascot	Percolator PEP (by Search Engine): C Sequest HT	Percolator PEP (by Search Engine): D Mascot	Percolator PEP (by Search Engine): D Sequest HT	Ions Score (by Search Engine): A Mascot	Ions Score (by Search Engine): B Mascot	Ions Score (by Search Engine): C Mascot	Ions Score (by Search Engine): D Mascot	XCorr (by Search Engine): A Sequest HT
	FALSE	High	[R].ISEQFTAMFR.[R]			FALSE	Sample 1;Sample 2	0.00188473	0	2	3	12	XP_309765.4; XP_001688163.1	XP_309765.4 [381-390]; XP_001688163.1 [381-390]	0	1229.6	High	Not Found	High	High	High	High	n/a	n/a	High	High	High	High	0.0001232	0			0	0	0	0	0.00286	0.004143			3.485e-05	0.0006741	0.0002478	0.00343	48		69	60	3.05
	FALSE	High	[R].ISEQFTAMFR.[R]	1xOxidation [M8]		FALSE	Sample 1;Sample 2	0.00186617	0	2	3	91	XP_309765.4; XP_001688163.1	XP_309765.4 [381-390]; XP_001688163.1 [381-390]	0	1245.59	High	High	High	High	High	High	High	High	High	High	High	High	0	0	0	0	0	0	0	0	0.0002596	0.003355	4.931e-05	0.0001939	0.0001004	0.0004903	0.0001943	0.001584	54	47	58	56	3.24
	FALSE	High	[R].FPGQLNADLR.[K]			FALSE	Sample 1;Sample 2	0.00565219	0	3	5	31	XP_309765.4; XP_001688163.1; XP_314483.4	XP_309765.4 [242-251]; XP_001688163.1 [242-251]; XP_314483.4 [248-257]	0	1130.6	High	High	High	High	High	High	High	High	High	High	High	High	0	0	0	0	0	0	0.0003822	0.0003457	0.0002399	0.001923	0.002665	0.000403	0.0002579	0.0005162	0.005755	0.00837	49	51	46	39	2.82
	FALSE	High	[R].AVLVDLEPGTMDSVR.[QS]	1xOxidation [M11]		FALSE	Sample 1;Sample 2	0.000174509	0	2	3	22	XP_309765.4; XP_001688163.1	XP_309765.4 [63-77]; XP_001688163.1 [63-77]	0	1617.82	High	High	High	High	High	High	High	High	High	High	High	High	0	0	0	0	0	0	0	0.0001971	7.087e-05	0.001536	1.443e-06	1.019e-05	1.096e-06	7.826e-05	0.0004606	0.006189	63	65	75	59	3.33
	FALSE	High	[K].LAVNMVPFPR.[L]			FALSE	Sample 1;Sample 2	0.0078735	0	3	5	12	XP_309765.4; XP_001688163.1; XP_314483.4	XP_309765.4 [253-262]; XP_001688163.1 [253-262]; XP_314483.4 [259-268]	0	1143.63	High	Not Found	High	High	High	High	Low	Low	High	High	High	High	0	0	0.8452	0.5869	0	0	0	0	0.001118	0.0005616	1	1	0.0003087	0.000498	0.0004609	0.002758	43	5	54	57	3.49
	FALSE	High	[K].LAVNMVPFPR.[L]	1xOxidation [M5]		FALSE	Sample 1;Sample 2	0.00913353	0	3	5	27	XP_309765.4; XP_001688163.1; XP_314483.4	XP_309765.4 [253-262]; XP_001688163.1 [253-262]; XP_314483.4 [259-268]	0	1159.63	High	High	High	High	High	High	High	High	High	High	High	High	0.0001232	0	0.0002658	0	0	0	0	0	0.003729	0.00111	0.006381	0.0002035	0.0007071	0.0005747	0.003811	0.004922	30	30	45	29	3
	FALSE	High	[R].ISEQFTAMFR.[R]	1xDeamidated [Q4]; 1xOxidation [M8]		FALSE	Sample 1;Sample 2	0.0181958	0.000531723	2	3	11	XP_309765.4; XP_001688163.1	XP_309765.4 [381-390]; XP_001688163.1 [381-390]	0	1246.58	High	High	High	High	n/a	Low	Medium	High	High	High	Low	Low		0.002528	0.0005644	0.0005061	0	0.0001376	0.01968	0.006135		0.05579	0.0161	0.006359	0.001106	0.0007775	0.2046	0.07686		30	38	26	1.85
	FALSE	High	[K].LSSPTYGDLNHLVSVTMSGVTTCLR.[F]	1xCarbamidomethyl [C23]		FALSE		0.0421445	0.000921823	1	1	6	XP_001688163.1	XP_001688163.1 [217-241]	0	2708.34	High	Not Found	High	High	Medium	Low	n/a	n/a	High	Medium	Medium	Low	0.001138	0.0117			0	0.003307	0.001511	0.005404	0.02512	0.1504			0.003915	0.04668	0.0311	0.06966	23		34	27	3.11
	FALSE	High	[K].LAVNMVPFPR.[L]	1xDeamidated [N4]; 1xOxidation [M5]		FALSE	Sample 1;Sample 2	0.0445448	0.00223417	3	5	7	XP_309765.4; XP_001688163.1; XP_314483.4	XP_309765.4 [253-262]; XP_001688163.1 [253-262]; XP_314483.4 [259-268]	0	1160.61	High	High	High	Not Found	Medium	High	Low	Medium	Medium	n/a	n/a	n/a	0.0008855	0	0.00495	0.001531	0.002675				0.01906	0.003065	0.07567	0.02133	0.04625				22	18	20		3.24
FALSE	High	Master Protein	XP_003436315.1	AGAP002931-PB [Anopheles gambiae str. PEST]	0	FALSE		24.007	High	Not Found	High	High	34	5	54	1	1	180	20.6	7.03	137		197	84	26.5		45.37	11.76	4	4			5	5	3	3	regulation of biological process;response to stimulus		catalytic activity;nucleotide binding;protein binding;signal transducer activity	Pf00025, Pf00071, Pf00503, Pf01926, Pf04670, Pf08477, Pf09439	1273032		AgaP_AGAP002931	2R				ADP-ribosylation factor 2 - involved in membrane regulation	http://www.uniprot.org/uniprot/Q7PQY7
	Checked	Confidence	Annotated Sequence	Modifications	Modifications in Master Proteins	Contaminant	Marked as	Qvality PEP	Qvality q-value	# Protein Groups	# Proteins	# PSMs	Master Protein Accessions	Positions in Master Proteins	# Missed Cleavages	Theo. MH+ [Da]	Found in Sample: [S23] F24: Sample, GFP-HA-ONN nsP3 Opal, 3	Found in Sample: [S24] F25: Sample, GFP-HA-ONN nsP3 Arg, 4	Found in Sample: [S40] F41: Sample, GFP-HA-CHIK nsP3 Opal, 5	Found in Sample: [S41] F42: Sample, GFP-HA-CHIK nsP3 Arg, 6	Confidence (by Search Engine): A Mascot	Confidence (by Search Engine): A Sequest HT	Confidence (by Search Engine): B Mascot	Confidence (by Search Engine): B Sequest HT	Confidence (by Search Engine): C Mascot	Confidence (by Search Engine): C Sequest HT	Confidence (by Search Engine): D Mascot	Confidence (by Search Engine): D Sequest HT	Percolator q-Value (by Search Engine): A Mascot	Percolator q-Value (by Search Engine): A Sequest HT	Percolator q-Value (by Search Engine): B Mascot	Percolator q-Value (by Search Engine): B Sequest HT	Percolator q-Value (by Search Engine): C Mascot	Percolator q-Value (by Search Engine): C Sequest HT	Percolator q-Value (by Search Engine): D Mascot	Percolator q-Value (by Search Engine): D Sequest HT	Percolator PEP (by Search Engine): A Mascot	Percolator PEP (by Search Engine): A Sequest HT	Percolator PEP (by Search Engine): B Mascot	Percolator PEP (by Search Engine): B Sequest HT	Percolator PEP (by Search Engine): C Mascot	Percolator PEP (by Search Engine): C Sequest HT	Percolator PEP (by Search Engine): D Mascot	Percolator PEP (by Search Engine): D Sequest HT	Ions Score (by Search Engine): A Mascot	Ions Score (by Search Engine): B Mascot	Ions Score (by Search Engine): C Mascot	Ions Score (by Search Engine): D Mascot	XCorr (by Search Engine): A Sequest HT
	FALSE	High	[R].HYFQNTQGLIFVVDSNDR.[E]			FALSE	Sample 1	0.00186617	0	2	2	8	XP_320516.2; XP_003436315.1	XP_320516.2 [80-97]; XP_003436315.1 [80-97]	0	2153.04	High	Not Found	High	High	High	High	n/a	n/a	High	High	High	High	0	0			0	0	0	0	0.0009455	0.0002764			0.0005266	0.0002963	5.716e-05	0.000321	26		34	50	4.19
	FALSE	High	[R].HYFQNTQGLIFVVDSNDR.[E]	1xDeamidated [Q/N]		FALSE	Sample 1	0.00950244	0	2	2	12	XP_320516.2; XP_003436315.1	XP_320516.2 [80-97]; XP_003436315.1 [80-97]	0	2154.03	High	Not Found	High	Not Found	High	High	n/a	Low	High	High	n/a	n/a	0	0.0003109		0.9144	0	0			0.002161	0.008869		1	0.0004102	0.0005161			26		32		4.73
	FALSE	High	[R].DAVLLVFANK.[Q]			FALSE		0.0257885	0.000921823	1	1	16	XP_003436315.1	XP_003436315.1 [118-127]	0	1089.63	High	Not Found	High	High	High	High	n/a	n/a	High	High	Medium	Medium	0.0001232	0.0002182			0	0.0001376	0.0008279	0.0006491	0.002297	0.007603			0.007914	0.005143	0.01742	0.01589	49		49	46	3.23
	FALSE	High	[K].LGEIVTTIPTIGFNVETVEYK.[N]			FALSE	Sample 1	0.0260473	0.000921823	2	2	6	XP_320516.2; XP_003436315.1	XP_320516.2 [39-59]; XP_003436315.1 [39-59]	0	2323.24	High	Not Found	High	Not Found	Medium	Low	n/a	n/a	High	High	Low	Low	0.00122	0.0026			0	0.0001376	0.05173	0.03935	0.02735	0.05813			0.002154	0.0009542	0.394	0.2877	24		27	23	2.73
	FALSE	High	[R].HYFQNTQGLIFVVDSNDRER.[I]			FALSE	Sample 1	0.0534209	0.00343786	2	2	2	XP_320516.2; XP_003436315.1	XP_320516.2 [80-99]; XP_003436315.1 [80-99]	1	2438.18	Not Found	Not Found	High	Not Found	n/a	n/a	n/a	n/a	High	Medium	Low	Low					0	0.000561	0.01612	0.01489					0.005579	0.01093	0.1807	0.1424			31	14
	FALSE	High	[R].ILMVGLDAAGK.[T]			FALSE	Sample 1	0.0582208	0.00410374	2	2	2	XP_320516.2; XP_003436315.1	XP_320516.2 [20-30]; XP_003436315.1 [20-30]	0	1087.62	Not Found	Not Found	High	Not Found	Low	Low	n/a	n/a	Medium	High	n/a	n/a	0.05017	0.0189			0.001794	0.0001376			0.4261	0.2027			0.03074	0.00372			24		18		2.8
	FALSE	High	[K].LGEIVTTIPTIGFNVETVEYK.[N]	1xDeamidated [N14]		FALSE	Sample 1	0.0706093	0.00472181	2	2	5	XP_320516.2; XP_003436315.1	XP_320516.2 [39-59]; XP_003436315.1 [39-59]	0	2324.23	High	Not Found	High	High	Low	High	n/a	n/a	Low	Medium	Medium	High	0.005851	0.0002182			0.02765	0.001556	0.001511	0.0003457	0.07833	0.006725			0.2421	0.03032	0.02756	0.008317	18		17	21	3.65
	FALSE	High	[R].ILMVGLDAAGK.[T]	1xOxidation [M3]		FALSE	Sample 1	0.0852716	0.00708362	2	2	3	XP_320516.2; XP_003436315.1	XP_320516.2 [20-30]; XP_003436315.1 [20-30]	0	1103.61	High	Not Found	Not Found	Not Found	Medium	Low	Low	Low	Low	Low	Low	Low	0.0008048	0.003641	0.1507	0.102	0.02026	0.0222	0.1973	0.07457	0.01321	0.07335	0.7607	0.6131	0.1857	0.178	0.8205	0.4732	45	25	39	17	2.61
FALSE	High	Master Protein	XP_315644.3	AGAP005630-PA [Anopheles gambiae str. PEST]	0	FALSE		17.586	High	Not Found	High	High	8	5	21	5	1	804	89.2	5.29			197	41	3.09		26.49	6.27		1			5	5	1	2	metabolic process;response to stimulus		catalytic activity;nucleotide binding;RNA binding	Pf00004, Pf00910, Pf01057, Pf01078, Pf02359, Pf02933, Pf05496, Pf06068, Pf07724, Pf07728, Pf09336, Pf13207	1276315		AgaP_AGAP005630	2L	Protein processing in endoplasmic reticulum			Transitional endoplasmic reticulum ATPase	http://www.uniprot.org/uniprot/Q7PIQ3
	Checked	Confidence	Annotated Sequence	Modifications	Modifications in Master Proteins	Contaminant	Marked as	Qvality PEP	Qvality q-value	# Protein Groups	# Proteins	# PSMs	Master Protein Accessions	Positions in Master Proteins	# Missed Cleavages	Theo. MH+ [Da]	Found in Sample: [S23] F24: Sample, GFP-HA-ONN nsP3 Opal, 3	Found in Sample: [S24] F25: Sample, GFP-HA-ONN nsP3 Arg, 4	Found in Sample: [S40] F41: Sample, GFP-HA-CHIK nsP3 Opal, 5	Found in Sample: [S41] F42: Sample, GFP-HA-CHIK nsP3 Arg, 6	Confidence (by Search Engine): A Mascot	Confidence (by Search Engine): A Sequest HT	Confidence (by Search Engine): B Mascot	Confidence (by Search Engine): B Sequest HT	Confidence (by Search Engine): C Mascot	Confidence (by Search Engine): C Sequest HT	Confidence (by Search Engine): D Mascot	Confidence (by Search Engine): D Sequest HT	Percolator q-Value (by Search Engine): A Mascot	Percolator q-Value (by Search Engine): A Sequest HT	Percolator q-Value (by Search Engine): B Mascot	Percolator q-Value (by Search Engine): B Sequest HT	Percolator q-Value (by Search Engine): C Mascot	Percolator q-Value (by Search Engine): C Sequest HT	Percolator q-Value (by Search Engine): D Mascot	Percolator q-Value (by Search Engine): D Sequest HT	Percolator PEP (by Search Engine): A Mascot	Percolator PEP (by Search Engine): A Sequest HT	Percolator PEP (by Search Engine): B Mascot	Percolator PEP (by Search Engine): B Sequest HT	Percolator PEP (by Search Engine): C Mascot	Percolator PEP (by Search Engine): C Sequest HT	Percolator PEP (by Search Engine): D Mascot	Percolator PEP (by Search Engine): D Sequest HT	Ions Score (by Search Engine): A Mascot	Ions Score (by Search Engine): B Mascot	Ions Score (by Search Engine): C Mascot	Ions Score (by Search Engine): D Mascot	XCorr (by Search Engine): A Sequest HT
	FALSE	High	[K].VTQGFSGADLTEICQR.[A]	1xCarbamidomethyl [C14]		FALSE		5.62098e-05	0	1	1	2	XP_315644.3	XP_315644.3 [675-690]	0	1781.85	Not Found	Not Found	High	Not Found	n/a	n/a	n/a	n/a	High	High	n/a	n/a					0	0							1.656e-07	1.405e-05					84
	FALSE	High	[K].LAGESESNLR.[K]			FALSE		0.00723839	0	1	1	9	XP_315644.3	XP_315644.3 [275-284]	0	1075.54	Not Found	Not Found	High	High	n/a	n/a	n/a	Low	High	High	High	High				0.8206	0	0.0001376	0	0				1	0.0002721	0.001613	0.004501	0.004088			53	41
	FALSE	High	[R].LDQLIYIPLPDEK.[S]			FALSE		0.0149169	0.000531723	1	1	6	XP_315644.3	XP_315644.3 [636-648]	0	1556.86	High	Not Found	High	High	n/a	Low	n/a	n/a	High	High	Low	Low		0.009388			0	0.0001376	0.01033	0.007046		0.1312			0.0008145	0.0009277	0.1252	0.08483			48	35	3.09
	FALSE	High	[K].MDELELFR.[G]	1xOxidation [M1]		FALSE		0.0556272	0.00382167	1	1	2	XP_315644.3	XP_315644.3 [43-50]	0	1068.5	Not Found	Not Found	High	Not Found	n/a	n/a	Low	Low	High	High	n/a	n/a			0.8789	0.4182	0	0.0004973					1	1	0.005918	0.00892				5	35
	FALSE	High	[K].SPVAEDVDLNYVAK.[V]	1xDeamidated [N10]		FALSE		0.117825	0.00866795	1	1	2	XP_315644.3	XP_315644.3 [661-674]	0	1520.75	Not Found	Not Found	High	Not Found	n/a	n/a	n/a	Low	Medium	Medium	n/a	n/a				0.5064	0.0005714	0.000561						1	0.01918	0.01195					31
FALSE	High	Master Protein	XP_309483.4	AGAP011166-PA [Anopheles gambiae str. PEST]	0	FALSE		16.011	High	Not Found	High	High	13	3	18	3	1	327	37.4	6.33	19		75	60	3.12		16.22	10.94	1	1			2	3	3	3			catalytic activity	Pf00149	1270763		AgaP_AGAP011166	3L	mRNA surveillance pathway			Serine/threonine-protein phosphatase	http://www.uniprot.org/uniprot/Q7PSR8
	Checked	Confidence	Annotated Sequence	Modifications	Modifications in Master Proteins	Contaminant	Marked as	Qvality PEP	Qvality q-value	# Protein Groups	# Proteins	# PSMs	Master Protein Accessions	Positions in Master Proteins	# Missed Cleavages	Theo. MH+ [Da]	Found in Sample: [S23] F24: Sample, GFP-HA-ONN nsP3 Opal, 3	Found in Sample: [S24] F25: Sample, GFP-HA-ONN nsP3 Arg, 4	Found in Sample: [S40] F41: Sample, GFP-HA-CHIK nsP3 Opal, 5	Found in Sample: [S41] F42: Sample, GFP-HA-CHIK nsP3 Arg, 6	Confidence (by Search Engine): A Mascot	Confidence (by Search Engine): A Sequest HT	Confidence (by Search Engine): B Mascot	Confidence (by Search Engine): B Sequest HT	Confidence (by Search Engine): C Mascot	Confidence (by Search Engine): C Sequest HT	Confidence (by Search Engine): D Mascot	Confidence (by Search Engine): D Sequest HT	Percolator q-Value (by Search Engine): A Mascot	Percolator q-Value (by Search Engine): A Sequest HT	Percolator q-Value (by Search Engine): B Mascot	Percolator q-Value (by Search Engine): B Sequest HT	Percolator q-Value (by Search Engine): C Mascot	Percolator q-Value (by Search Engine): C Sequest HT	Percolator q-Value (by Search Engine): D Mascot	Percolator q-Value (by Search Engine): D Sequest HT	Percolator PEP (by Search Engine): A Mascot	Percolator PEP (by Search Engine): A Sequest HT	Percolator PEP (by Search Engine): B Mascot	Percolator PEP (by Search Engine): B Sequest HT	Percolator PEP (by Search Engine): C Mascot	Percolator PEP (by Search Engine): C Sequest HT	Percolator PEP (by Search Engine): D Mascot	Percolator PEP (by Search Engine): D Sequest HT	Ions Score (by Search Engine): A Mascot	Ions Score (by Search Engine): B Mascot	Ions Score (by Search Engine): C Mascot	Ions Score (by Search Engine): D Mascot	XCorr (by Search Engine): A Sequest HT
	FALSE	High	[K].IKYPENFFLLR.[G]			FALSE		0.0102349	0	1	2	4	XP_309483.4	XP_309483.4 [112-122]	1	1439.8	Not Found	Not Found	High	High	n/a	n/a	n/a	n/a	High	High	High	High					0	0	0	0					0.0004595	0.0002361	0.002077	0.0008687			28	22
	FALSE	High	[R].EIFLSQPILLELEAPLK.[I]			FALSE		0.000122822	0	1	1	4	XP_309483.4	XP_309483.4 [44-60]	0	1953.13	Not Found	Not Found	High	High	n/a	n/a	n/a	n/a	High	High	High	High					0	0	0	0.0003457					5.448e-07	1.103e-05	0.001463	0.007362			63	42
	FALSE	High	[R].AHQVVEDGYEFFAK.[R]			FALSE		0.0404819	0.000921823	1	1	4	XP_309483.4	XP_309483.4 [247-260]	0	1639.78	Not Found	Not Found	High	High	n/a	n/a	n/a	n/a	n/a	Medium	High	High						0.001086	0	0						0.02462	0.004733	0.003413				26
	FALSE	High	[R].EIFLSQPILLELEAPLK.[I]	1xDeamidated [Q6]		FALSE		0.0989235	0.0072466	1	1	4	XP_309483.4	XP_309483.4 [44-60]	0	1954.11	High	Not Found	High	Not Found	Medium	Medium	n/a	n/a	Medium	Medium	n/a	n/a	0.00122	0.0003749			0.002853	0.000561			0.02759	0.01181			0.04846	0.01324			19		16		3.12
	FALSE	High	[K].IKYPENFFLLR.[G]	1xDeamidated [N6]		FALSE		0.124062	0.00866795	1	2	2	XP_309483.4	XP_309483.4 [112-122]	1	1440.79	Not Found	Not Found	High	Not Found	n/a	n/a	n/a	n/a	Medium	Medium	n/a	n/a					0.0004582	0.001031							0.01901	0.01882					23
FALSE	High	Master Protein	XP_313029.4	AGAP004146-PA [Anopheles gambiae str. PEST]	0	FALSE		12.416	High	Not Found	High	High	20	3	19	2	1	201	22.4	5.48	204		69	67	13.57		8.02	5.03	2	2			3	3	2	2	regulation of biological process;response to stimulus		catalytic activity;nucleotide binding	Pf00025, Pf00071, Pf01926, Pf04670, Pf08477	1273973		AgaP_AGAP004146	2R				Ras-related protein Rab-1A	http://www.uniprot.org/uniprot/Q7QB74
	Checked	Confidence	Annotated Sequence	Modifications	Modifications in Master Proteins	Contaminant	Marked as	Qvality PEP	Qvality q-value	# Protein Groups	# Proteins	# PSMs	Master Protein Accessions	Positions in Master Proteins	# Missed Cleavages	Theo. MH+ [Da]	Found in Sample: [S23] F24: Sample, GFP-HA-ONN nsP3 Opal, 3	Found in Sample: [S24] F25: Sample, GFP-HA-ONN nsP3 Arg, 4	Found in Sample: [S40] F41: Sample, GFP-HA-CHIK nsP3 Opal, 5	Found in Sample: [S41] F42: Sample, GFP-HA-CHIK nsP3 Arg, 6	Confidence (by Search Engine): A Mascot	Confidence (by Search Engine): A Sequest HT	Confidence (by Search Engine): B Mascot	Confidence (by Search Engine): B Sequest HT	Confidence (by Search Engine): C Mascot	Confidence (by Search Engine): C Sequest HT	Confidence (by Search Engine): D Mascot	Confidence (by Search Engine): D Sequest HT	Percolator q-Value (by Search Engine): A Mascot	Percolator q-Value (by Search Engine): A Sequest HT	Percolator q-Value (by Search Engine): B Mascot	Percolator q-Value (by Search Engine): B Sequest HT	Percolator q-Value (by Search Engine): C Mascot	Percolator q-Value (by Search Engine): C Sequest HT	Percolator q-Value (by Search Engine): D Mascot	Percolator q-Value (by Search Engine): D Sequest HT	Percolator PEP (by Search Engine): A Mascot	Percolator PEP (by Search Engine): A Sequest HT	Percolator PEP (by Search Engine): B Mascot	Percolator PEP (by Search Engine): B Sequest HT	Percolator PEP (by Search Engine): C Mascot	Percolator PEP (by Search Engine): C Sequest HT	Percolator PEP (by Search Engine): D Mascot	Percolator PEP (by Search Engine): D Sequest HT	Ions Score (by Search Engine): A Mascot	Ions Score (by Search Engine): B Mascot	Ions Score (by Search Engine): C Mascot	Ions Score (by Search Engine): D Mascot	XCorr (by Search Engine): A Sequest HT
	FALSE	High	[R].FADDTYTESYISTIGVDFK.[I]			FALSE		2.88875e-06	0	1	1	6	XP_313029.4	XP_313029.4 [28-46]	0	2172	High	Not Found	High	Not Found	High	High	n/a	n/a	High	High	n/a	n/a	0	0			0	0			2.809e-09	2.043e-07			5.525e-06	1.805e-05			106		44		5.41
	FALSE	High	[K].LLIIGDSGVGK.[TS]			FALSE		0.0769954	0.00545542	1	4	8	XP_313029.4	XP_313029.4 [11-21]	0	1071.64	Not Found	Not Found	High	High	Low	Low	Low	Low	Low	Medium	Medium	High	0.2098	0.02378	0.1775	0.2172	0.04391	0.001808	0.0005158	0.0003457	0.877	0.242	0.8089	0.8608	0.3454	0.03368	0.01171	0.009917	25	27	37	38	2.46
	FALSE	High	[KR].LQIWDTAGQER.[FY]			FALSE		0.0879282	0.00708362	3	12	18	XP_313105.2; XP_555021.3; XP_313029.4	XP_313105.2 [59-69]; XP_555021.3 [62-72]; XP_313029.4 [59-69]	0	1316.66	High	Not Found	High	High	Medium	Low	n/a	n/a	Medium	Low	Medium	Low	0.0008048	0.005472			0.0006612	0.008067	0.001511	0.007922	0.01376	0.08954			0.02164	0.08649	0.02847	0.09562	49		42	52	2.88
FALSE	High	Master Protein	XP_310998.2	AGAP000145-PA [Anopheles gambiae str. PEST]	0	FALSE		10.451	High	Not Found	High	High	29	2	11	2	1	147	16.7	7.3	34		27	29	9.06		4.25	3.92	1	1			1	1	1	1				Pf00179	1272120		AgaP_AGAP000145	X	MAPK signaling pathway - fly; Ubiquitin mediated proteolysis; Protein processing in endoplasmic reticulum; Toll and Imd signaling pathway	Proteasome Degradation
	Checked	Confidence	Annotated Sequence	Modifications	Modifications in Master Proteins	Contaminant	Marked as	Qvality PEP	Qvality q-value	# Protein Groups	# Proteins	# PSMs	Master Protein Accessions	Positions in Master Proteins	# Missed Cleavages	Theo. MH+ [Da]	Found in Sample: [S23] F24: Sample, GFP-HA-ONN nsP3 Opal, 3	Found in Sample: [S24] F25: Sample, GFP-HA-ONN nsP3 Arg, 4	Found in Sample: [S40] F41: Sample, GFP-HA-CHIK nsP3 Opal, 5	Found in Sample: [S41] F42: Sample, GFP-HA-CHIK nsP3 Arg, 6	Confidence (by Search Engine): A Mascot	Confidence (by Search Engine): A Sequest HT	Confidence (by Search Engine): B Mascot	Confidence (by Search Engine): B Sequest HT	Confidence (by Search Engine): C Mascot	Confidence (by Search Engine): C Sequest HT	Confidence (by Search Engine): D Mascot	Confidence (by Search Engine): D Sequest HT	Percolator q-Value (by Search Engine): A Mascot	Percolator q-Value (by Search Engine): A Sequest HT	Percolator q-Value (by Search Engine): B Mascot	Percolator q-Value (by Search Engine): B Sequest HT	Percolator q-Value (by Search Engine): C Mascot	Percolator q-Value (by Search Engine): C Sequest HT	Percolator q-Value (by Search Engine): D Mascot	Percolator q-Value (by Search Engine): D Sequest HT	Percolator PEP (by Search Engine): A Mascot	Percolator PEP (by Search Engine): A Sequest HT	Percolator PEP (by Search Engine): B Mascot	Percolator PEP (by Search Engine): B Sequest HT	Percolator PEP (by Search Engine): C Mascot	Percolator PEP (by Search Engine): C Sequest HT	Percolator PEP (by Search Engine): D Mascot	Percolator PEP (by Search Engine): D Sequest HT	Ions Score (by Search Engine): A Mascot	Ions Score (by Search Engine): B Mascot	Ions Score (by Search Engine): C Mascot	Ions Score (by Search Engine): D Mascot	XCorr (by Search Engine): A Sequest HT
	FALSE	High	[R].IYHPNINSNGSICLDILR.[S]	1xCarbamidomethyl [C13]; 2xDeamidated [N7; N9]		FALSE		0.0108079	0	1	1	2	XP_310998.2	XP_310998.2 [73-90]	0	2101.04	High	Not Found	Not Found	Not Found	High	High	n/a	Low	n/a	Low	n/a	Low	0	0		0.9136		0.9296		0.9308	0.0006325	0.002136		1		1		1	31				4.24
	FALSE	High	[R].IYHPNINSNGSICLDILR.[S]	1xCarbamidomethyl [C13]; 1xDeamidated [N9]		FALSE		0.00835514	0	1	1	7	XP_310998.2	XP_310998.2 [73-90]	0	2100.05	High	Not Found	Not Found	High	High	High	n/a	n/a	Low	Low	High	High	0	0			0.06407	0.01167	0	0.0003457	0.001856	0.0001658			0.4408	0.1079	0.002583	0.00812	18		8	29	4.81
	FALSE	High	[K].VLLSICSLLCDPNPDDPLVPEIAR.[I]	2xCarbamidomethyl [C6; C10]		FALSE		0.00950244	0	1	1	2	XP_310998.2	XP_310998.2 [102-125]	0	2706.38	Not Found	Not Found	High	Not Found	n/a	n/a	n/a	n/a	High	High	n/a	n/a					0	0							0.0004118	0.0003377					27
FALSE	High	Master Protein	Q27442.5	RecName: Full=Histone H2B	0	FALSE		9.943	High	Not Found	High	High	31	3	43	3	1	124	13.8	10.35	68		183	125	20		32.07	19.47	2	2			3	3	2	3	cell organization and biogenesis	chromosome;nucleus	DNA binding;protein binding	Pf00125, Pf00808	1267698; 1268522; 1280483; 1280488; 4577811	AGAP012202; AGAP012894; AGAP012710; AGAP012199; AGAP012201	AgaP_AGAP012894; AgaP_AGAP012710; H2B_ANOGA_c; H2B_ANOGA_e; H2B_ANOGA_d	3L; UNKN				Histone H2B
	Checked	Confidence	Annotated Sequence	Modifications	Modifications in Master Proteins	Contaminant	Marked as	Qvality PEP	Qvality q-value	# Protein Groups	# Proteins	# PSMs	Master Protein Accessions	Positions in Master Proteins	# Missed Cleavages	Theo. MH+ [Da]	Found in Sample: [S23] F24: Sample, GFP-HA-ONN nsP3 Opal, 3	Found in Sample: [S24] F25: Sample, GFP-HA-ONN nsP3 Arg, 4	Found in Sample: [S40] F41: Sample, GFP-HA-CHIK nsP3 Opal, 5	Found in Sample: [S41] F42: Sample, GFP-HA-CHIK nsP3 Arg, 6	Confidence (by Search Engine): A Mascot	Confidence (by Search Engine): A Sequest HT	Confidence (by Search Engine): B Mascot	Confidence (by Search Engine): B Sequest HT	Confidence (by Search Engine): C Mascot	Confidence (by Search Engine): C Sequest HT	Confidence (by Search Engine): D Mascot	Confidence (by Search Engine): D Sequest HT	Percolator q-Value (by Search Engine): A Mascot	Percolator q-Value (by Search Engine): A Sequest HT	Percolator q-Value (by Search Engine): B Mascot	Percolator q-Value (by Search Engine): B Sequest HT	Percolator q-Value (by Search Engine): C Mascot	Percolator q-Value (by Search Engine): C Sequest HT	Percolator q-Value (by Search Engine): D Mascot	Percolator q-Value (by Search Engine): D Sequest HT	Percolator PEP (by Search Engine): A Mascot	Percolator PEP (by Search Engine): A Sequest HT	Percolator PEP (by Search Engine): B Mascot	Percolator PEP (by Search Engine): B Sequest HT	Percolator PEP (by Search Engine): C Mascot	Percolator PEP (by Search Engine): C Sequest HT	Percolator PEP (by Search Engine): D Mascot	Percolator PEP (by Search Engine): D Sequest HT	Ions Score (by Search Engine): A Mascot	Ions Score (by Search Engine): B Mascot	Ions Score (by Search Engine): C Mascot	Ions Score (by Search Engine): D Mascot	XCorr (by Search Engine): A Sequest HT
	FALSE	High	[R].STITSREIQTAVR.[L]	1xDeamidated [Q9]		FALSE		0.0164742	0.000531723	1	3	16	Q27442.5	Q27442.5 [86-98]	1	1462.79	High	Not Found	High	High	Medium	Low	n/a	n/a	High	High	High	High	0.001479	0.003307			0	0.0001376	0	0.0003457	0.02914	0.06741			0.000952	0.002741	0.004824	0.007512	34		45	43	3.52
	FALSE	High	[K].QVHPDTGISSK.[A]			FALSE		0.0223153	0.000531723	1	4	14	Q27442.5	Q27442.5 [46-56]	0	1168.6	Not Found	Not Found	High	High	n/a	n/a	Low	n/a	High	High	High	Medium			0.9195		0	0.0001376	0.0003822	0.001344			1		0.001502	0.002845	0.007115	0.02408		5	48	52
	FALSE	High	[K].AMSIMNSFVNDIFER.[I]	2xDeamidated [N6; N10]		FALSE		0.0959258	0.0072466	1	4	13	Q27442.5	Q27442.5 [57-71]	0	1775.8	High	Not Found	High	High	Medium	Medium	Low	Low	Low	Medium	Low	Low	0.001824	0.0003749	0.07535	0.04868	0.008119	0.0009661	0.06838	0.005131	0.03257	0.01122	0.5315	0.3823	0.09702	0.01784	0.4853	0.0652	35	21	23	27	3.51
FALSE	High	Master Protein	XP_319345.3	AGAP010172-PA [Anopheles gambiae str. PEST]	0	FALSE		9.933	High	Not Found	High	High	9	2	9	2	1	309	35.5	5.54			53	46	2.07		5.62	6.23		1			1	1	2	2			catalytic activity	Pf00149	1279592		AgaP_AGAP010172	3R	MAPK signaling pathway - fly; mRNA surveillance pathway; TGF-beta signaling pathway; Hippo signaling pathway - fly
	Checked	Confidence	Annotated Sequence	Modifications	Modifications in Master Proteins	Contaminant	Marked as	Qvality PEP	Qvality q-value	# Protein Groups	# Proteins	# PSMs	Master Protein Accessions	Positions in Master Proteins	# Missed Cleavages	Theo. MH+ [Da]	Found in Sample: [S23] F24: Sample, GFP-HA-ONN nsP3 Opal, 3	Found in Sample: [S24] F25: Sample, GFP-HA-ONN nsP3 Arg, 4	Found in Sample: [S40] F41: Sample, GFP-HA-CHIK nsP3 Opal, 5	Found in Sample: [S41] F42: Sample, GFP-HA-CHIK nsP3 Arg, 6	Confidence (by Search Engine): A Mascot	Confidence (by Search Engine): A Sequest HT	Confidence (by Search Engine): B Mascot	Confidence (by Search Engine): B Sequest HT	Confidence (by Search Engine): C Mascot	Confidence (by Search Engine): C Sequest HT	Confidence (by Search Engine): D Mascot	Confidence (by Search Engine): D Sequest HT	Percolator q-Value (by Search Engine): A Mascot	Percolator q-Value (by Search Engine): A Sequest HT	Percolator q-Value (by Search Engine): B Mascot	Percolator q-Value (by Search Engine): B Sequest HT	Percolator q-Value (by Search Engine): C Mascot	Percolator q-Value (by Search Engine): C Sequest HT	Percolator q-Value (by Search Engine): D Mascot	Percolator q-Value (by Search Engine): D Sequest HT	Percolator PEP (by Search Engine): A Mascot	Percolator PEP (by Search Engine): A Sequest HT	Percolator PEP (by Search Engine): B Mascot	Percolator PEP (by Search Engine): B Sequest HT	Percolator PEP (by Search Engine): C Mascot	Percolator PEP (by Search Engine): C Sequest HT	Percolator PEP (by Search Engine): D Mascot	Percolator PEP (by Search Engine): D Sequest HT	Ions Score (by Search Engine): A Mascot	Ions Score (by Search Engine): B Mascot	Ions Score (by Search Engine): C Mascot	Ions Score (by Search Engine): D Mascot	XCorr (by Search Engine): A Sequest HT
	FALSE	High	[R].SPDTNYLFMGDYVDR.[G]			FALSE		0.000660338	0	1	1	2	XP_319345.3	XP_319345.3 [75-89]	0	1792.78	Not Found	Not Found	High	Not Found	n/a	n/a	n/a	n/a	High	High	n/a	n/a					0	0							7.075e-06	4.272e-05					53
	FALSE	High	[R].SPDTNYLFMGDYVDR.[G]	1xOxidation [M9]		FALSE		0.0154443	0.000531723	1	1	5	XP_319345.3	XP_319345.3 [75-89]	0	1808.78	High	Not Found	High	High	Low	Low	n/a	n/a	Medium	High	High	High	0.03451	0.009788			0.000349	0.0001376	0	0	0.3346	0.1337			0.01656	0.003613	0.001202	0.001523	9		12	25	2.07
	FALSE	High	[R].NVVTIFSAPNYCYR.[C]	1xCarbamidomethyl [C12]		FALSE		0.0865895	0.00708362	1	1	2	XP_319345.3	XP_319345.3 [255-268]	0	1703.82	Not Found	Not Found	Not Found	High	n/a	n/a	n/a	n/a	n/a	n/a	Medium	Medium							0.0005158	0.002565							0.01373	0.03704				39
FALSE	High	Master Protein	XP_310815.3	AGAP000308-PA [Anopheles gambiae str. PEST]	0	FALSE		9.652	High	Not Found	High	High	13	2	5	2	1	264	29.7	5.59	92		114	84			3.31		1				2	1	1					Pf02251, Pf02252	1271954		AgaP_AGAP000308	X	Proteasome	Proteasome Degradation	Acetyl [N-Term]
	Checked	Confidence	Annotated Sequence	Modifications	Modifications in Master Proteins	Contaminant	Marked as	Qvality PEP	Qvality q-value	# Protein Groups	# Proteins	# PSMs	Master Protein Accessions	Positions in Master Proteins	# Missed Cleavages	Theo. MH+ [Da]	Found in Sample: [S23] F24: Sample, GFP-HA-ONN nsP3 Opal, 3	Found in Sample: [S24] F25: Sample, GFP-HA-ONN nsP3 Arg, 4	Found in Sample: [S40] F41: Sample, GFP-HA-CHIK nsP3 Opal, 5	Found in Sample: [S41] F42: Sample, GFP-HA-CHIK nsP3 Arg, 6	Confidence (by Search Engine): A Mascot	Confidence (by Search Engine): A Sequest HT	Confidence (by Search Engine): B Mascot	Confidence (by Search Engine): B Sequest HT	Confidence (by Search Engine): C Mascot	Confidence (by Search Engine): C Sequest HT	Confidence (by Search Engine): D Mascot	Confidence (by Search Engine): D Sequest HT	Percolator q-Value (by Search Engine): A Mascot	Percolator q-Value (by Search Engine): A Sequest HT	Percolator q-Value (by Search Engine): B Mascot	Percolator q-Value (by Search Engine): B Sequest HT	Percolator q-Value (by Search Engine): C Mascot	Percolator q-Value (by Search Engine): C Sequest HT	Percolator q-Value (by Search Engine): D Mascot	Percolator q-Value (by Search Engine): D Sequest HT	Percolator PEP (by Search Engine): A Mascot	Percolator PEP (by Search Engine): A Sequest HT	Percolator PEP (by Search Engine): B Mascot	Percolator PEP (by Search Engine): B Sequest HT	Percolator PEP (by Search Engine): C Mascot	Percolator PEP (by Search Engine): C Sequest HT	Percolator PEP (by Search Engine): D Mascot	Percolator PEP (by Search Engine): D Sequest HT	Ions Score (by Search Engine): A Mascot	Ions Score (by Search Engine): B Mascot	Ions Score (by Search Engine): C Mascot	Ions Score (by Search Engine): D Mascot	XCorr (by Search Engine): A Sequest HT
	FALSE	High	[R].LNALLDTPQFSER.[S]			FALSE		0.0127277	0	1	1	2	XP_310815.3	XP_310815.3 [49-61]	0	1503.78	Not Found	Not Found	High	Not Found	n/a	n/a	n/a	n/a	High	High	n/a	n/a					0	0.0001376							0.000644	0.001576					47
	FALSE	High	[M].SESTSTATTSAASSAEDNAR.[K]	1xAcetyl [N-Term]	XP_310815.3 1xAcetyl [N-Term]	FALSE		7.19842e-05	0	1	1	3	XP_310815.3	XP_310815.3 [2-21]	0	1985.85	High	Not Found	High	High	High	n/a	n/a	n/a	High	n/a	High	n/a	0				0		0		3.463e-07				1.8e-06		7.236e-06		92		85	84
FALSE	High	Master Protein	XP_312029.3	AGAP002884-PA [Anopheles gambiae str. PEST]	0	FALSE		6.672	High	Not Found	High	High	7	2	14	2	1	498	55.5	5.57	68		96	38	7.48		11.61	7.07	1	1			1	1	2	2	metabolic process;transport		catalytic activity;nucleotide binding;transporter activity	Pf00006, Pf00306, Pf02874	1273084		AgaP_AGAP002884	2R	Metabolic pathways; mTOR signaling pathway; Phagosome; Oxidative phosphorylation
	Checked	Confidence	Annotated Sequence	Modifications	Modifications in Master Proteins	Contaminant	Marked as	Qvality PEP	Qvality q-value	# Protein Groups	# Proteins	# PSMs	Master Protein Accessions	Positions in Master Proteins	# Missed Cleavages	Theo. MH+ [Da]	Found in Sample: [S23] F24: Sample, GFP-HA-ONN nsP3 Opal, 3	Found in Sample: [S24] F25: Sample, GFP-HA-ONN nsP3 Arg, 4	Found in Sample: [S40] F41: Sample, GFP-HA-CHIK nsP3 Opal, 5	Found in Sample: [S41] F42: Sample, GFP-HA-CHIK nsP3 Arg, 6	Confidence (by Search Engine): A Mascot	Confidence (by Search Engine): A Sequest HT	Confidence (by Search Engine): B Mascot	Confidence (by Search Engine): B Sequest HT	Confidence (by Search Engine): C Mascot	Confidence (by Search Engine): C Sequest HT	Confidence (by Search Engine): D Mascot	Confidence (by Search Engine): D Sequest HT	Percolator q-Value (by Search Engine): A Mascot	Percolator q-Value (by Search Engine): A Sequest HT	Percolator q-Value (by Search Engine): B Mascot	Percolator q-Value (by Search Engine): B Sequest HT	Percolator q-Value (by Search Engine): C Mascot	Percolator q-Value (by Search Engine): C Sequest HT	Percolator q-Value (by Search Engine): D Mascot	Percolator q-Value (by Search Engine): D Sequest HT	Percolator PEP (by Search Engine): A Mascot	Percolator PEP (by Search Engine): A Sequest HT	Percolator PEP (by Search Engine): B Mascot	Percolator PEP (by Search Engine): B Sequest HT	Percolator PEP (by Search Engine): C Mascot	Percolator PEP (by Search Engine): C Sequest HT	Percolator PEP (by Search Engine): D Mascot	Percolator PEP (by Search Engine): D Sequest HT	Ions Score (by Search Engine): A Mascot	Ions Score (by Search Engine): B Mascot	Ions Score (by Search Engine): C Mascot	Ions Score (by Search Engine): D Mascot	XCorr (by Search Engine): A Sequest HT
	FALSE	High	[K].AVVQVFEGTSGIDAK.[N]			FALSE		0.00142867	0	1	1	12	XP_312029.3	XP_312029.3 [81-95]	0	1520.8	High	Not Found	High	High	High	High	n/a	n/a	High	High	High	High	0	0			0	0	0	0	0.0002404	0.0001665			2.283e-05	3.07e-05	0.004358	0.001415	47		56	27	4.18
	FALSE	High	[K].IPIFSAAGLPHNEIAAQICR.[Q]	1xCarbamidomethyl [C19]		FALSE		0.0654253	0.00441835	1	2	2	XP_312029.3	XP_312029.3 [176-195]	0	2178.15	Not Found	Not Found	Not Found	High	n/a	n/a	n/a	n/a	Low	Low	High	Medium					0.05617	0.3297	0.0005158	0.000776					0.4059	0.9391	0.009331	0.01979			15	27
FALSE	High	Master Protein	XP_312152.5	AGAP002770-PA [Anopheles gambiae str. PEST]	0	FALSE		6.289	High	Not Found	High	High	3	1	11	1	1	436	48.8	5.4	52		57	60	6.91		9.08	3.5	1	1			1	1	1	1			catalytic activity;nucleotide binding;structural molecule activity	Pf00091, Pf03953	1273198		AgaP_AGAP002770	2R
	Checked	Confidence	Annotated Sequence	Modifications	Modifications in Master Proteins	Contaminant	Marked as	Qvality PEP	Qvality q-value	# Protein Groups	# Proteins	# PSMs	Master Protein Accessions	Positions in Master Proteins	# Missed Cleavages	Theo. MH+ [Da]	Found in Sample: [S23] F24: Sample, GFP-HA-ONN nsP3 Opal, 3	Found in Sample: [S24] F25: Sample, GFP-HA-ONN nsP3 Arg, 4	Found in Sample: [S40] F41: Sample, GFP-HA-CHIK nsP3 Opal, 5	Found in Sample: [S41] F42: Sample, GFP-HA-CHIK nsP3 Arg, 6	Confidence (by Search Engine): A Mascot	Confidence (by Search Engine): A Sequest HT	Confidence (by Search Engine): B Mascot	Confidence (by Search Engine): B Sequest HT	Confidence (by Search Engine): C Mascot	Confidence (by Search Engine): C Sequest HT	Confidence (by Search Engine): D Mascot	Confidence (by Search Engine): D Sequest HT	Percolator q-Value (by Search Engine): A Mascot	Percolator q-Value (by Search Engine): A Sequest HT	Percolator q-Value (by Search Engine): B Mascot	Percolator q-Value (by Search Engine): B Sequest HT	Percolator q-Value (by Search Engine): C Mascot	Percolator q-Value (by Search Engine): C Sequest HT	Percolator q-Value (by Search Engine): D Mascot	Percolator q-Value (by Search Engine): D Sequest HT	Percolator PEP (by Search Engine): A Mascot	Percolator PEP (by Search Engine): A Sequest HT	Percolator PEP (by Search Engine): B Mascot	Percolator PEP (by Search Engine): B Sequest HT	Percolator PEP (by Search Engine): C Mascot	Percolator PEP (by Search Engine): C Sequest HT	Percolator PEP (by Search Engine): D Mascot	Percolator PEP (by Search Engine): D Sequest HT	Ions Score (by Search Engine): A Mascot	Ions Score (by Search Engine): B Mascot	Ions Score (by Search Engine): C Mascot	Ions Score (by Search Engine): D Mascot	XCorr (by Search Engine): A Sequest HT
	FALSE	High	[R].SIQFVDWCPTGFK.[I]	1xCarbamidomethyl [C8]		FALSE		0.00214343	0	1	1	9	XP_312152.5	XP_312152.5 [339-351]	0	1584.75	High	Not Found	High	High	High	High	n/a	n/a	High	High	High	Medium	0	0			0	0.0001376	0	0.001231	5.596e-05	0.000182			0.0005306	0.002613	0.001069	0.02182	50		53	60	3.76
	FALSE	High	[R].SIQFVDWCPTGFK.[I]	1xCarbamidomethyl [C8]; 1xDeamidated [Q3]		FALSE		0.099944	0.0072466	1	1	2	XP_312152.5	XP_312152.5 [339-351]	0	1585.74	Not Found	Not Found	High	Not Found	n/a	n/a	n/a	n/a	Medium	High	n/a	n/a					0.0008636	0.0004973							0.02578	0.00919					23
FALSE	High	Master Protein	XP_552798.3	AGAP008916-PA, partial [Anopheles gambiae str. PEST]	0	FALSE		6.274	High	Not Found	High	High	12	3	9	3	1	262	30.5	10.77	35		52	30	2.45		7.19	2.86	1	1			2	3	1	1				Pf00327, Pf08079	1279884		AgaP_AGAP008916	3R	Ribosome
	Checked	Confidence	Annotated Sequence	Modifications	Modifications in Master Proteins	Contaminant	Marked as	Qvality PEP	Qvality q-value	# Protein Groups	# Proteins	# PSMs	Master Protein Accessions	Positions in Master Proteins	# Missed Cleavages	Theo. MH+ [Da]	Found in Sample: [S23] F24: Sample, GFP-HA-ONN nsP3 Opal, 3	Found in Sample: [S24] F25: Sample, GFP-HA-ONN nsP3 Arg, 4	Found in Sample: [S40] F41: Sample, GFP-HA-CHIK nsP3 Opal, 5	Found in Sample: [S41] F42: Sample, GFP-HA-CHIK nsP3 Arg, 6	Confidence (by Search Engine): A Mascot	Confidence (by Search Engine): A Sequest HT	Confidence (by Search Engine): B Mascot	Confidence (by Search Engine): B Sequest HT	Confidence (by Search Engine): C Mascot	Confidence (by Search Engine): C Sequest HT	Confidence (by Search Engine): D Mascot	Confidence (by Search Engine): D Sequest HT	Percolator q-Value (by Search Engine): A Mascot	Percolator q-Value (by Search Engine): A Sequest HT	Percolator q-Value (by Search Engine): B Mascot	Percolator q-Value (by Search Engine): B Sequest HT	Percolator q-Value (by Search Engine): C Mascot	Percolator q-Value (by Search Engine): C Sequest HT	Percolator q-Value (by Search Engine): D Mascot	Percolator q-Value (by Search Engine): D Sequest HT	Percolator PEP (by Search Engine): A Mascot	Percolator PEP (by Search Engine): A Sequest HT	Percolator PEP (by Search Engine): B Mascot	Percolator PEP (by Search Engine): B Sequest HT	Percolator PEP (by Search Engine): C Mascot	Percolator PEP (by Search Engine): C Sequest HT	Percolator PEP (by Search Engine): D Mascot	Percolator PEP (by Search Engine): D Sequest HT	Ions Score (by Search Engine): A Mascot	Ions Score (by Search Engine): B Mascot	Ions Score (by Search Engine): C Mascot	Ions Score (by Search Engine): D Mascot	XCorr (by Search Engine): A Sequest HT
	FALSE	High	[R].IAEPYITYGYPTLK.[S]			FALSE		0.0520875	0.00303242	1	1	2	XP_552798.3	XP_552798.3 [149-162]	0	1628.86	Not Found	Not Found	High	Not Found	n/a	n/a	n/a	n/a	High	Medium	n/a	n/a					0	0.001031							0.005364	0.01946					32
	FALSE	High	[K].INELIQR.[M]			FALSE		0.0691871	0.00441835	1	1	2	XP_552798.3	XP_552798.3 [254-260]	0	885.515	Not Found	Not Found	High	Not Found	n/a	n/a	n/a	n/a	High	Medium	n/a	n/a					0	0.001031							0.008148	0.01974					42
	FALSE	High	[R].IPITDNFVIER.[K]			FALSE		0.0806128	0.00615283	1	1	5	XP_552798.3	XP_552798.3 [181-191]	0	1316.72	High	Not Found	High	High	Medium	Low	n/a	n/a	Low	Low	Low	Low	0.0005274	0.005008			0.01281	0.005845	0.005698	0.008131	0.01217	0.08343			0.1265	0.06751	0.08724	0.09708	35		21	30	2.45
FALSE	High	Master Protein	XP_318437.3	AGAP003987-PA [Anopheles gambiae str. PEST]	0	FALSE		5.918	High	Not Found	High	High	8	2	9	2	1	270	29.6	4.98	0		31		2.63		7.9	2.35	1	1			2	2		1		organelle lumen		Pf02330	1278804		AgaP_AGAP003987	2R
	Checked	Confidence	Annotated Sequence	Modifications	Modifications in Master Proteins	Contaminant	Marked as	Qvality PEP	Qvality q-value	# Protein Groups	# Proteins	# PSMs	Master Protein Accessions	Positions in Master Proteins	# Missed Cleavages	Theo. MH+ [Da]	Found in Sample: [S23] F24: Sample, GFP-HA-ONN nsP3 Opal, 3	Found in Sample: [S24] F25: Sample, GFP-HA-ONN nsP3 Arg, 4	Found in Sample: [S40] F41: Sample, GFP-HA-CHIK nsP3 Opal, 5	Found in Sample: [S41] F42: Sample, GFP-HA-CHIK nsP3 Arg, 6	Confidence (by Search Engine): A Mascot	Confidence (by Search Engine): A Sequest HT	Confidence (by Search Engine): B Mascot	Confidence (by Search Engine): B Sequest HT	Confidence (by Search Engine): C Mascot	Confidence (by Search Engine): C Sequest HT	Confidence (by Search Engine): D Mascot	Confidence (by Search Engine): D Sequest HT	Percolator q-Value (by Search Engine): A Mascot	Percolator q-Value (by Search Engine): A Sequest HT	Percolator q-Value (by Search Engine): B Mascot	Percolator q-Value (by Search Engine): B Sequest HT	Percolator q-Value (by Search Engine): C Mascot	Percolator q-Value (by Search Engine): C Sequest HT	Percolator q-Value (by Search Engine): D Mascot	Percolator q-Value (by Search Engine): D Sequest HT	Percolator PEP (by Search Engine): A Mascot	Percolator PEP (by Search Engine): A Sequest HT	Percolator PEP (by Search Engine): B Mascot	Percolator PEP (by Search Engine): B Sequest HT	Percolator PEP (by Search Engine): C Mascot	Percolator PEP (by Search Engine): C Sequest HT	Percolator PEP (by Search Engine): D Mascot	Percolator PEP (by Search Engine): D Sequest HT	Ions Score (by Search Engine): A Mascot	Ions Score (by Search Engine): B Mascot	Ions Score (by Search Engine): C Mascot	Ions Score (by Search Engine): D Mascot	XCorr (by Search Engine): A Sequest HT
	FALSE	High	[K].SRPQFEVDIVR.[G]			FALSE		0.0137104	0	1	1	7	XP_318437.3	XP_318437.3 [159-169]	0	1345.72	High	Not Found	High	High	High	High	n/a	n/a	High	High	n/a	Medium	0.0003282	0			0	0		0.00146	0.008809	0.002363			0.001584	0.0003176		0.02531	19		16		2.63
	FALSE	High	[K].YVELLEAISK.[F]			FALSE		0.0413046	0.000921823	1	1	2	XP_318437.3	XP_318437.3 [255-264]	0	1164.65	Not Found	Not Found	High	Not Found	n/a	n/a	n/a	n/a	High	High	n/a	n/a					0	0.0001376							0.003802	0.004286					31
FALSE	High	Master Protein	XP_321163.4	AGAP001903-PA [Anopheles gambiae str. PEST]	0	FALSE		4.624	High	Not Found	High	High	5	1	7	1	1	337	35.4	9.06	85			50	6.85		2.97	3.56	1	1				1	1	1	metabolic process		catalytic activity	Pf00056, Pf01073, Pf02866, Pf13460	1281223		AgaP_AGAP001903	2R	Carbon metabolism; Pyruvate metabolism; Glyoxylate and dicarboxylate metabolism; Cysteine and methionine metabolism; Metabolic pathways; Citrate cycle (TCA cycle)	TCA Cycle
	Checked	Confidence	Annotated Sequence	Modifications	Modifications in Master Proteins	Contaminant	Marked as	Qvality PEP	Qvality q-value	# Protein Groups	# Proteins	# PSMs	Master Protein Accessions	Positions in Master Proteins	# Missed Cleavages	Theo. MH+ [Da]	Found in Sample: [S23] F24: Sample, GFP-HA-ONN nsP3 Opal, 3	Found in Sample: [S24] F25: Sample, GFP-HA-ONN nsP3 Arg, 4	Found in Sample: [S40] F41: Sample, GFP-HA-CHIK nsP3 Opal, 5	Found in Sample: [S41] F42: Sample, GFP-HA-CHIK nsP3 Arg, 6	Confidence (by Search Engine): A Mascot	Confidence (by Search Engine): A Sequest HT	Confidence (by Search Engine): B Mascot	Confidence (by Search Engine): B Sequest HT	Confidence (by Search Engine): C Mascot	Confidence (by Search Engine): C Sequest HT	Confidence (by Search Engine): D Mascot	Confidence (by Search Engine): D Sequest HT	Percolator q-Value (by Search Engine): A Mascot	Percolator q-Value (by Search Engine): A Sequest HT	Percolator q-Value (by Search Engine): B Mascot	Percolator q-Value (by Search Engine): B Sequest HT	Percolator q-Value (by Search Engine): C Mascot	Percolator q-Value (by Search Engine): C Sequest HT	Percolator q-Value (by Search Engine): D Mascot	Percolator q-Value (by Search Engine): D Sequest HT	Percolator PEP (by Search Engine): A Mascot	Percolator PEP (by Search Engine): A Sequest HT	Percolator PEP (by Search Engine): B Mascot	Percolator PEP (by Search Engine): B Sequest HT	Percolator PEP (by Search Engine): C Mascot	Percolator PEP (by Search Engine): C Sequest HT	Percolator PEP (by Search Engine): D Mascot	Percolator PEP (by Search Engine): D Sequest HT	Ions Score (by Search Engine): A Mascot	Ions Score (by Search Engine): B Mascot	Ions Score (by Search Engine): C Mascot	Ions Score (by Search Engine): D Mascot	XCorr (by Search Engine): A Sequest HT
	FALSE	High	[K].AGAGSATLSMAYAGAR.[F]			FALSE		0.0227646	0.000531723	1	1	3	XP_321163.4	XP_321163.4 [242-257]	0	1454.71	Not Found	Not Found	High	High	n/a	n/a	n/a	n/a	Low	Low	High	Medium					0.02894	0.008067	0	0.0006491					0.2538	0.08728	0.002089	0.01656			25	50
	FALSE	High	[K].AGAGSATLSMAYAGAR.[F]	1xOxidation [M10]		FALSE		0.0769954	0.00545542	1	1	4	XP_321163.4	XP_321163.4 [242-257]	0	1470.7	High	Not Found	Not Found	Not Found	Medium	Low	n/a	n/a	Low	n/a	n/a	n/a	0.0004262	0.00616			0.9114				0.01137	0.09786			1				59		11		3.5
FALSE	High	Master Protein	XP_311228.5	AGAP000698-PA [Anopheles gambiae str. PEST]	0	FALSE		4.527	High	Not Found	High	High	4	1	6	1	1	326	36.8	9.07	69		60	44	3.37		3.93	3.31	1	1			1	1	1	1			catalytic activity;metal ion binding	Pf03473, Pf03476	1272285		AgaP_AGAP000698	X
	Checked	Confidence	Annotated Sequence	Modifications	Modifications in Master Proteins	Contaminant	Marked as	Qvality PEP	Qvality q-value	# Protein Groups	# Proteins	# PSMs	Master Protein Accessions	Positions in Master Proteins	# Missed Cleavages	Theo. MH+ [Da]	Found in Sample: [S23] F24: Sample, GFP-HA-ONN nsP3 Opal, 3	Found in Sample: [S24] F25: Sample, GFP-HA-ONN nsP3 Arg, 4	Found in Sample: [S40] F41: Sample, GFP-HA-CHIK nsP3 Opal, 5	Found in Sample: [S41] F42: Sample, GFP-HA-CHIK nsP3 Arg, 6	Confidence (by Search Engine): A Mascot	Confidence (by Search Engine): A Sequest HT	Confidence (by Search Engine): B Mascot	Confidence (by Search Engine): B Sequest HT	Confidence (by Search Engine): C Mascot	Confidence (by Search Engine): C Sequest HT	Confidence (by Search Engine): D Mascot	Confidence (by Search Engine): D Sequest HT	Percolator q-Value (by Search Engine): A Mascot	Percolator q-Value (by Search Engine): A Sequest HT	Percolator q-Value (by Search Engine): B Mascot	Percolator q-Value (by Search Engine): B Sequest HT	Percolator q-Value (by Search Engine): C Mascot	Percolator q-Value (by Search Engine): C Sequest HT	Percolator q-Value (by Search Engine): D Mascot	Percolator q-Value (by Search Engine): D Sequest HT	Percolator PEP (by Search Engine): A Mascot	Percolator PEP (by Search Engine): A Sequest HT	Percolator PEP (by Search Engine): B Mascot	Percolator PEP (by Search Engine): B Sequest HT	Percolator PEP (by Search Engine): C Mascot	Percolator PEP (by Search Engine): C Sequest HT	Percolator PEP (by Search Engine): D Mascot	Percolator PEP (by Search Engine): D Sequest HT	Ions Score (by Search Engine): A Mascot	Ions Score (by Search Engine): B Mascot	Ions Score (by Search Engine): C Mascot	Ions Score (by Search Engine): D Mascot	XCorr (by Search Engine): A Sequest HT
	FALSE	High	[R].IEVGALGAADATR.[S]			FALSE		0.00169037	0	1	1	6	XP_311228.5	XP_311228.5 [136-148]	0	1243.66	High	Not Found	High	High	High	High	Low	Low	High	High	High	High	0	0	0.1311	0.1592	0	0	0	0	5.269e-05	0.001968	0.7108	0.7583	2.97e-05	5.582e-05	0.0002405	0.0004884	69	24	60	44	3.37
FALSE	High	Master Protein	XP_563022.4	AGAP003237-PA [Anopheles gambiae str. PEST]	0.002	FALSE		4.138	High	Not Found	High	High	2	1	13	1	1	442	49.2	5.47	0		44	22	4.15		6.19	4.72	1	1			1	1	1	1			catalytic activity;nucleotide binding;structural molecule activity	Pf00091, Pf03953	3290778		AgaP_AGAP003237	2R
	Checked	Confidence	Annotated Sequence	Modifications	Modifications in Master Proteins	Contaminant	Marked as	Qvality PEP	Qvality q-value	# Protein Groups	# Proteins	# PSMs	Master Protein Accessions	Positions in Master Proteins	# Missed Cleavages	Theo. MH+ [Da]	Found in Sample: [S23] F24: Sample, GFP-HA-ONN nsP3 Opal, 3	Found in Sample: [S24] F25: Sample, GFP-HA-ONN nsP3 Arg, 4	Found in Sample: [S40] F41: Sample, GFP-HA-CHIK nsP3 Opal, 5	Found in Sample: [S41] F42: Sample, GFP-HA-CHIK nsP3 Arg, 6	Confidence (by Search Engine): A Mascot	Confidence (by Search Engine): A Sequest HT	Confidence (by Search Engine): B Mascot	Confidence (by Search Engine): B Sequest HT	Confidence (by Search Engine): C Mascot	Confidence (by Search Engine): C Sequest HT	Confidence (by Search Engine): D Mascot	Confidence (by Search Engine): D Sequest HT	Percolator q-Value (by Search Engine): A Mascot	Percolator q-Value (by Search Engine): A Sequest HT	Percolator q-Value (by Search Engine): B Mascot	Percolator q-Value (by Search Engine): B Sequest HT	Percolator q-Value (by Search Engine): C Mascot	Percolator q-Value (by Search Engine): C Sequest HT	Percolator q-Value (by Search Engine): D Mascot	Percolator q-Value (by Search Engine): D Sequest HT	Percolator PEP (by Search Engine): A Mascot	Percolator PEP (by Search Engine): A Sequest HT	Percolator PEP (by Search Engine): B Mascot	Percolator PEP (by Search Engine): B Sequest HT	Percolator PEP (by Search Engine): C Mascot	Percolator PEP (by Search Engine): C Sequest HT	Percolator PEP (by Search Engine): D Mascot	Percolator PEP (by Search Engine): D Sequest HT	Ions Score (by Search Engine): A Mascot	Ions Score (by Search Engine): B Mascot	Ions Score (by Search Engine): C Mascot	Ions Score (by Search Engine): D Mascot	XCorr (by Search Engine): A Sequest HT
	FALSE	High	[K].YMACCLLYR.[G]	2xCarbamidomethyl [C4; C5]		FALSE		0.050788	0.00303242	1	1	6	XP_563022.4	XP_563022.4 [311-319]	0	1249.55	Not Found	Not Found	High	High	Low	Low	n/a	n/a	High	Medium	Low	Medium	0.09079	0.03421			0	0.000561	0.006671	0.003559	0.595	0.3232			0.005179	0.01343	0.09358	0.04545	16		37	22	2.05
	FALSE	High	[K].YMACCLLYR.[G]	2xCarbamidomethyl [C4; C5]; 1xOxidation [M2]		FALSE		0.0879282	0.00708362	1	1	7	XP_563022.4	XP_563022.4 [311-319]	0	1265.55	High	Not Found	High	High	Low	Medium	n/a	n/a	Low	Low	Medium	Medium	0.005816	0.002465			0.004362	0.004997	0.0005158	0.0006491	0.07712	0.04739			0.06335	0.05719	0.01405	0.01451	20		22	26	2.17
FALSE	Medium	Master Protein	XP_313917.3	AGAP005046-PB [Anopheles gambiae str. PEST]	0.027	FALSE		2.191	High	Not Found	High	High	8	1	6	1	1	147	17.3	9.58	40		39	35	2.88		3.2	3.07	1	1			1	1	1	1	metabolic process	ribosome	structural molecule activity	Pf01776	1274727		AgaP_AGAP005046	2L	Ribosome	Cytoplasmic Ribosomal Proteins
	Checked	Confidence	Annotated Sequence	Modifications	Modifications in Master Proteins	Contaminant	Marked as	Qvality PEP	Qvality q-value	# Protein Groups	# Proteins	# PSMs	Master Protein Accessions	Positions in Master Proteins	# Missed Cleavages	Theo. MH+ [Da]	Found in Sample: [S23] F24: Sample, GFP-HA-ONN nsP3 Opal, 3	Found in Sample: [S24] F25: Sample, GFP-HA-ONN nsP3 Arg, 4	Found in Sample: [S40] F41: Sample, GFP-HA-CHIK nsP3 Opal, 5	Found in Sample: [S41] F42: Sample, GFP-HA-CHIK nsP3 Arg, 6	Confidence (by Search Engine): A Mascot	Confidence (by Search Engine): A Sequest HT	Confidence (by Search Engine): B Mascot	Confidence (by Search Engine): B Sequest HT	Confidence (by Search Engine): C Mascot	Confidence (by Search Engine): C Sequest HT	Confidence (by Search Engine): D Mascot	Confidence (by Search Engine): D Sequest HT	Percolator q-Value (by Search Engine): A Mascot	Percolator q-Value (by Search Engine): A Sequest HT	Percolator q-Value (by Search Engine): B Mascot	Percolator q-Value (by Search Engine): B Sequest HT	Percolator q-Value (by Search Engine): C Mascot	Percolator q-Value (by Search Engine): C Sequest HT	Percolator q-Value (by Search Engine): D Mascot	Percolator q-Value (by Search Engine): D Sequest HT	Percolator PEP (by Search Engine): A Mascot	Percolator PEP (by Search Engine): A Sequest HT	Percolator PEP (by Search Engine): B Mascot	Percolator PEP (by Search Engine): B Sequest HT	Percolator PEP (by Search Engine): C Mascot	Percolator PEP (by Search Engine): C Sequest HT	Percolator PEP (by Search Engine): D Mascot	Percolator PEP (by Search Engine): D Sequest HT	Ions Score (by Search Engine): A Mascot	Ions Score (by Search Engine): B Mascot	Ions Score (by Search Engine): C Mascot	Ions Score (by Search Engine): D Mascot	XCorr (by Search Engine): A Sequest HT
	FALSE	High	[K].AGNLGSNVSFER.[Q]			FALSE		0.0502776	0.00303242	1	2	6	XP_313917.3	XP_313917.3 [73-84]	0	1250.61	High	Not Found	High	High	Medium	Low	n/a	n/a	Medium	Medium	High	High	0.00225	0.009649			0.0006612	0.001031	0.0003822	0.0001971	0.03768	0.1331			0.02009	0.01967	0.006438	0.006706	40		39	35	2.88
FALSE	Medium	Master Protein	XP_321810.4	AGAP001335-PA [Anopheles gambiae str. PEST]	0.026	FALSE		2.166	High	Not Found	High	High	12	1	6	1	1	89	10.3	7.37	31		0	0	2.53		1.62	3.08	1	1			1	1	1	1				Pf01221	1281844		AgaP_AGAP001335	2R
	Checked	Confidence	Annotated Sequence	Modifications	Modifications in Master Proteins	Contaminant	Marked as	Qvality PEP	Qvality q-value	# Protein Groups	# Proteins	# PSMs	Master Protein Accessions	Positions in Master Proteins	# Missed Cleavages	Theo. MH+ [Da]	Found in Sample: [S23] F24: Sample, GFP-HA-ONN nsP3 Opal, 3	Found in Sample: [S24] F25: Sample, GFP-HA-ONN nsP3 Arg, 4	Found in Sample: [S40] F41: Sample, GFP-HA-CHIK nsP3 Opal, 5	Found in Sample: [S41] F42: Sample, GFP-HA-CHIK nsP3 Arg, 6	Confidence (by Search Engine): A Mascot	Confidence (by Search Engine): A Sequest HT	Confidence (by Search Engine): B Mascot	Confidence (by Search Engine): B Sequest HT	Confidence (by Search Engine): C Mascot	Confidence (by Search Engine): C Sequest HT	Confidence (by Search Engine): D Mascot	Confidence (by Search Engine): D Sequest HT	Percolator q-Value (by Search Engine): A Mascot	Percolator q-Value (by Search Engine): A Sequest HT	Percolator q-Value (by Search Engine): B Mascot	Percolator q-Value (by Search Engine): B Sequest HT	Percolator q-Value (by Search Engine): C Mascot	Percolator q-Value (by Search Engine): C Sequest HT	Percolator q-Value (by Search Engine): D Mascot	Percolator q-Value (by Search Engine): D Sequest HT	Percolator PEP (by Search Engine): A Mascot	Percolator PEP (by Search Engine): A Sequest HT	Percolator PEP (by Search Engine): B Mascot	Percolator PEP (by Search Engine): B Sequest HT	Percolator PEP (by Search Engine): C Mascot	Percolator PEP (by Search Engine): C Sequest HT	Percolator PEP (by Search Engine): D Mascot	Percolator PEP (by Search Engine): D Sequest HT	Ions Score (by Search Engine): A Mascot	Ions Score (by Search Engine): B Mascot	Ions Score (by Search Engine): C Mascot	Ions Score (by Search Engine): D Mascot	XCorr (by Search Engine): A Sequest HT
	FALSE	High	[K].YNPTWHCIVGR.[N]	1xCarbamidomethyl [C7]		FALSE		0.0691871	0.00441835	1	1	6	XP_321810.4	XP_321810.4 [50-60]	0	1402.67	High	Not Found	High	High	Medium	Medium	n/a	n/a	Low	Medium	Medium	High	0.0009694	0.001056			0.01586	0.002155	0.0005158	0.0001971	0.02092	0.02787			0.1557	0.03457	0.01438	0.006818	31		28	24	2.53
FALSE	Medium	Master Protein	XP_557743.2	AGAP008604-PA, partial [Anopheles gambiae str. PEST]	0.029	FALSE		2.146	High	Not Found	High	High	2	1	4	1	1	703	78.7	7.03			37		2.59		3.16	3.07		1			1	1		1	metabolic process	cytoplasm	catalytic activity;nucleotide binding	Pf00458, Pf00587, Pf03129	1275455		AgaP_AGAP008604	3R	Aminoacyl-tRNA biosynthesis
	Checked	Confidence	Annotated Sequence	Modifications	Modifications in Master Proteins	Contaminant	Marked as	Qvality PEP	Qvality q-value	# Protein Groups	# Proteins	# PSMs	Master Protein Accessions	Positions in Master Proteins	# Missed Cleavages	Theo. MH+ [Da]	Found in Sample: [S23] F24: Sample, GFP-HA-ONN nsP3 Opal, 3	Found in Sample: [S24] F25: Sample, GFP-HA-ONN nsP3 Arg, 4	Found in Sample: [S40] F41: Sample, GFP-HA-CHIK nsP3 Opal, 5	Found in Sample: [S41] F42: Sample, GFP-HA-CHIK nsP3 Arg, 6	Confidence (by Search Engine): A Mascot	Confidence (by Search Engine): A Sequest HT	Confidence (by Search Engine): B Mascot	Confidence (by Search Engine): B Sequest HT	Confidence (by Search Engine): C Mascot	Confidence (by Search Engine): C Sequest HT	Confidence (by Search Engine): D Mascot	Confidence (by Search Engine): D Sequest HT	Percolator q-Value (by Search Engine): A Mascot	Percolator q-Value (by Search Engine): A Sequest HT	Percolator q-Value (by Search Engine): B Mascot	Percolator q-Value (by Search Engine): B Sequest HT	Percolator q-Value (by Search Engine): C Mascot	Percolator q-Value (by Search Engine): C Sequest HT	Percolator q-Value (by Search Engine): D Mascot	Percolator q-Value (by Search Engine): D Sequest HT	Percolator PEP (by Search Engine): A Mascot	Percolator PEP (by Search Engine): A Sequest HT	Percolator PEP (by Search Engine): B Mascot	Percolator PEP (by Search Engine): B Sequest HT	Percolator PEP (by Search Engine): C Mascot	Percolator PEP (by Search Engine): C Sequest HT	Percolator PEP (by Search Engine): D Mascot	Percolator PEP (by Search Engine): D Sequest HT	Ions Score (by Search Engine): A Mascot	Ions Score (by Search Engine): B Mascot	Ions Score (by Search Engine): C Mascot	Ions Score (by Search Engine): D Mascot	XCorr (by Search Engine): A Sequest HT
	FALSE	High	[R].LPFAAAQIGNSFR.[N]			FALSE		0.0739196	0.00472181	1	1	4	XP_557743.2	XP_557743.2 [289-301]	0	1391.74	High	Not Found	High	High	Low	Low	n/a	n/a	High	High	Low	Low	0.0104	0.002873			0.0001305	0.0002587	0.01115	0.003945	0.1298	0.06379			0.008973	0.007141	0.1402	0.05643	20		37	28	2.59
FALSE	Medium	Master Protein	AFY04625.1	glucose-6-phosphate 1-dehydrogenase, partial [Anopheles gambiae]	0.029	FALSE		2.125	High	Not Found	High	High	4	1	7	1	1	249	28.2	5.14	31		27		5.16		2.6	2.4	1	1			1	1		1	metabolic process		catalytic activity;nucleotide binding	Pf02781								glucose-6-phosphate 1-dehydrogenase
	Checked	Confidence	Annotated Sequence	Modifications	Modifications in Master Proteins	Contaminant	Marked as	Qvality PEP	Qvality q-value	# Protein Groups	# Proteins	# PSMs	Master Protein Accessions	Positions in Master Proteins	# Missed Cleavages	Theo. MH+ [Da]	Found in Sample: [S23] F24: Sample, GFP-HA-ONN nsP3 Opal, 3	Found in Sample: [S24] F25: Sample, GFP-HA-ONN nsP3 Arg, 4	Found in Sample: [S40] F41: Sample, GFP-HA-CHIK nsP3 Opal, 5	Found in Sample: [S41] F42: Sample, GFP-HA-CHIK nsP3 Arg, 6	Confidence (by Search Engine): A Mascot	Confidence (by Search Engine): A Sequest HT	Confidence (by Search Engine): B Mascot	Confidence (by Search Engine): B Sequest HT	Confidence (by Search Engine): C Mascot	Confidence (by Search Engine): C Sequest HT	Confidence (by Search Engine): D Mascot	Confidence (by Search Engine): D Sequest HT	Percolator q-Value (by Search Engine): A Mascot	Percolator q-Value (by Search Engine): A Sequest HT	Percolator q-Value (by Search Engine): B Mascot	Percolator q-Value (by Search Engine): B Sequest HT	Percolator q-Value (by Search Engine): C Mascot	Percolator q-Value (by Search Engine): C Sequest HT	Percolator q-Value (by Search Engine): D Mascot	Percolator q-Value (by Search Engine): D Sequest HT	Percolator PEP (by Search Engine): A Mascot	Percolator PEP (by Search Engine): A Sequest HT	Percolator PEP (by Search Engine): B Mascot	Percolator PEP (by Search Engine): B Sequest HT	Percolator PEP (by Search Engine): C Mascot	Percolator PEP (by Search Engine): C Sequest HT	Percolator PEP (by Search Engine): D Mascot	Percolator PEP (by Search Engine): D Sequest HT	Ions Score (by Search Engine): A Mascot	Ions Score (by Search Engine): B Mascot	Ions Score (by Search Engine): C Mascot	Ions Score (by Search Engine): D Mascot	XCorr (by Search Engine): A Sequest HT
	FALSE	High	[R].GGYFDEFGIIR.[D]			FALSE		0.0888325	0.00708362	1	1	7	AFY04625.1	AFY04625.1 [38-48]	0	1273.62	High	Not Found	High	High	Medium	Medium	n/a	n/a	Medium	High	Low	Low	0.0008855	0.0003749			0.0008636	0.0002587	0.01829	0.009583	0.01884	0.01815			0.02682	0.007507	0.1956	0.1088	30		27	21	2.82
FALSE	Medium	Master Protein	XP_314928.2	AGAP008802-PA [Anopheles gambiae str. PEST]	0.034	FALSE		1.977	High	Not Found	High	High	4	1	8	1	1	415	43.8	7.44	53		52	32	3.14		2.97		1	1			1	1	1		metabolic process		catalytic activity	Pf00162	1275659		AgaP_AGAP008802	3R	Carbon metabolism; Biosynthesis of amino acids; Glycolysis / Gluconeogenesis; Metabolic pathways
	Checked	Confidence	Annotated Sequence	Modifications	Modifications in Master Proteins	Contaminant	Marked as	Qvality PEP	Qvality q-value	# Protein Groups	# Proteins	# PSMs	Master Protein Accessions	Positions in Master Proteins	# Missed Cleavages	Theo. MH+ [Da]	Found in Sample: [S23] F24: Sample, GFP-HA-ONN nsP3 Opal, 3	Found in Sample: [S24] F25: Sample, GFP-HA-ONN nsP3 Arg, 4	Found in Sample: [S40] F41: Sample, GFP-HA-CHIK nsP3 Opal, 5	Found in Sample: [S41] F42: Sample, GFP-HA-CHIK nsP3 Arg, 6	Confidence (by Search Engine): A Mascot	Confidence (by Search Engine): A Sequest HT	Confidence (by Search Engine): B Mascot	Confidence (by Search Engine): B Sequest HT	Confidence (by Search Engine): C Mascot	Confidence (by Search Engine): C Sequest HT	Confidence (by Search Engine): D Mascot	Confidence (by Search Engine): D Sequest HT	Percolator q-Value (by Search Engine): A Mascot	Percolator q-Value (by Search Engine): A Sequest HT	Percolator q-Value (by Search Engine): B Mascot	Percolator q-Value (by Search Engine): B Sequest HT	Percolator q-Value (by Search Engine): C Mascot	Percolator q-Value (by Search Engine): C Sequest HT	Percolator q-Value (by Search Engine): D Mascot	Percolator q-Value (by Search Engine): D Sequest HT	Percolator PEP (by Search Engine): A Mascot	Percolator PEP (by Search Engine): A Sequest HT	Percolator PEP (by Search Engine): B Mascot	Percolator PEP (by Search Engine): B Sequest HT	Percolator PEP (by Search Engine): C Mascot	Percolator PEP (by Search Engine): C Sequest HT	Percolator PEP (by Search Engine): D Mascot	Percolator PEP (by Search Engine): D Sequest HT	Ions Score (by Search Engine): A Mascot	Ions Score (by Search Engine): B Mascot	Ions Score (by Search Engine): C Mascot	Ions Score (by Search Engine): D Mascot	XCorr (by Search Engine): A Sequest HT
	FALSE	High	[K].LGDVYVNDAFGTAHR.[A]			FALSE		0.0822759	0.0068591	1	1	8	XP_314928.2	XP_314928.2 [155-169]	0	1634.79	High	Not Found	High	High	Medium	Medium	n/a	n/a	Medium	Low	Low	Low	0.001308	0.001961			0.0002488	0.006684	0.004277	0.05009	0.02835	0.03521			0.01054	0.0723	0.0705	0.3552	31		36	32	3.14
FALSE	High	Master Protein	XP_313987.1	AGAP005110-PA [Anopheles gambiae str. PEST]	0	FALSE		11.177	High	Not Found	High	Not Found	12	4	12	4	1	418	47	5.96	81		37		13.34		1.81		3	3			1	1			cell organization and biogenesis;regulation of biological process		nucleotide binding	Pf00022	1274786		AgaP_AGAP005110	2L				Arp 2/3 complex-mediated actin nucleation
	Checked	Confidence	Annotated Sequence	Modifications	Modifications in Master Proteins	Contaminant	Marked as	Qvality PEP	Qvality q-value	# Protein Groups	# Proteins	# PSMs	Master Protein Accessions	Positions in Master Proteins	# Missed Cleavages	Theo. MH+ [Da]	Found in Sample: [S23] F24: Sample, GFP-HA-ONN nsP3 Opal, 3	Found in Sample: [S24] F25: Sample, GFP-HA-ONN nsP3 Arg, 4	Found in Sample: [S40] F41: Sample, GFP-HA-CHIK nsP3 Opal, 5	Found in Sample: [S41] F42: Sample, GFP-HA-CHIK nsP3 Arg, 6	Confidence (by Search Engine): A Mascot	Confidence (by Search Engine): A Sequest HT	Confidence (by Search Engine): B Mascot	Confidence (by Search Engine): B Sequest HT	Confidence (by Search Engine): C Mascot	Confidence (by Search Engine): C Sequest HT	Confidence (by Search Engine): D Mascot	Confidence (by Search Engine): D Sequest HT	Percolator q-Value (by Search Engine): A Mascot	Percolator q-Value (by Search Engine): A Sequest HT	Percolator q-Value (by Search Engine): B Mascot	Percolator q-Value (by Search Engine): B Sequest HT	Percolator q-Value (by Search Engine): C Mascot	Percolator q-Value (by Search Engine): C Sequest HT	Percolator q-Value (by Search Engine): D Mascot	Percolator q-Value (by Search Engine): D Sequest HT	Percolator PEP (by Search Engine): A Mascot	Percolator PEP (by Search Engine): A Sequest HT	Percolator PEP (by Search Engine): B Mascot	Percolator PEP (by Search Engine): B Sequest HT	Percolator PEP (by Search Engine): C Mascot	Percolator PEP (by Search Engine): C Sequest HT	Percolator PEP (by Search Engine): D Mascot	Percolator PEP (by Search Engine): D Sequest HT	Ions Score (by Search Engine): A Mascot	Ions Score (by Search Engine): B Mascot	Ions Score (by Search Engine): C Mascot	Ions Score (by Search Engine): D Mascot	XCorr (by Search Engine): A Sequest HT
	FALSE	High	[R].ISENLSEGR.[I]			FALSE		0.0299605	0.000921823	1	1	2	XP_313987.1	XP_313987.1 [349-357]	0	1004.5	Not Found	Not Found	High	Not Found	n/a	n/a	Low	n/a	High	High	n/a	n/a			0.8997		0	0.0004973					1		0.002354	0.009057				7	37
	FALSE	High	[R].RPLYNNIVLSGGSTMFR.[D]	1xOxidation [M15]		FALSE		0.0275187	0.000921823	1	1	2	XP_313987.1	XP_313987.1 [313-329]	0	1941	High	Not Found	Not Found	Not Found	High	High	n/a	n/a	n/a	n/a	n/a	n/a	0.0001232	0.0001208							0.00254	0.004715							34				3.87
	FALSE	High	[K].AAYEEYGPGICR.[H]	1xCarbamidomethyl [C11]		FALSE		0.0500243	0.00303242	1	1	2	XP_313987.1	XP_313987.1 [398-409]	0	1385.62	High	Not Found	Not Found	Not Found	High	Medium	n/a	n/a	n/a	n/a	n/a	n/a	0.0003282	0.0009009							0.00609	0.02463							51				3.14
	FALSE	High	[R].LPACVIDVGTGYTK.[L]	1xCarbamidomethyl [C4]		FALSE		0.0826972	0.0068591	1	1	2	XP_313987.1	XP_313987.1 [5-18]	0	1493.77	High	Not Found	Not Found	Not Found	Medium	Medium	n/a	n/a	Low	Low	n/a	n/a	0.0007343	0.00188			0.1518	0.01558			0.01262	0.03477			0.7093	0.1319			31		6		3.15
	FALSE	High	[R].RPLYNNIVLSGGSTMFR.[D]	1xDeamidated [N]; 1xOxidation [M15]		FALSE		0.0911351	0.0072466	1	1	4	XP_313987.1	XP_313987.1 [313-329]	0	1941.99	High	Not Found	Not Found	Not Found	Medium	Medium	n/a	n/a	n/a	n/a	n/a	n/a	0.0008048	0.001381							0.01492	0.0318							31				3.17
FALSE	High	Master Protein	XP_317628.1	AGAP007864-PA, partial [Anopheles gambiae str. PEST]	0	FALSE		10.281	High	Not Found	High	Not Found	18	3	8	3	1	275	30.9	5.34	118		35		11.24		3.6		3	3			1	1			cell organization and biogenesis;regulation of biological process	cytoplasm	protein binding	Pf01115	1278091		AgaP_AGAP007864	3R	Endocytosis
	Checked	Confidence	Annotated Sequence	Modifications	Modifications in Master Proteins	Contaminant	Marked as	Qvality PEP	Qvality q-value	# Protein Groups	# Proteins	# PSMs	Master Protein Accessions	Positions in Master Proteins	# Missed Cleavages	Theo. MH+ [Da]	Found in Sample: [S23] F24: Sample, GFP-HA-ONN nsP3 Opal, 3	Found in Sample: [S24] F25: Sample, GFP-HA-ONN nsP3 Arg, 4	Found in Sample: [S40] F41: Sample, GFP-HA-CHIK nsP3 Opal, 5	Found in Sample: [S41] F42: Sample, GFP-HA-CHIK nsP3 Arg, 6	Confidence (by Search Engine): A Mascot	Confidence (by Search Engine): A Sequest HT	Confidence (by Search Engine): B Mascot	Confidence (by Search Engine): B Sequest HT	Confidence (by Search Engine): C Mascot	Confidence (by Search Engine): C Sequest HT	Confidence (by Search Engine): D Mascot	Confidence (by Search Engine): D Sequest HT	Percolator q-Value (by Search Engine): A Mascot	Percolator q-Value (by Search Engine): A Sequest HT	Percolator q-Value (by Search Engine): B Mascot	Percolator q-Value (by Search Engine): B Sequest HT	Percolator q-Value (by Search Engine): C Mascot	Percolator q-Value (by Search Engine): C Sequest HT	Percolator q-Value (by Search Engine): D Mascot	Percolator q-Value (by Search Engine): D Sequest HT	Percolator PEP (by Search Engine): A Mascot	Percolator PEP (by Search Engine): A Sequest HT	Percolator PEP (by Search Engine): B Mascot	Percolator PEP (by Search Engine): B Sequest HT	Percolator PEP (by Search Engine): C Mascot	Percolator PEP (by Search Engine): C Sequest HT	Percolator PEP (by Search Engine): D Mascot	Percolator PEP (by Search Engine): D Sequest HT	Ions Score (by Search Engine): A Mascot	Ions Score (by Search Engine): B Mascot	Ions Score (by Search Engine): C Mascot	Ions Score (by Search Engine): D Mascot	XCorr (by Search Engine): A Sequest HT
	FALSE	High	[K].QGSGTINLGGSLTR.[Q]			FALSE		0.00363915	0	1	1	2	XP_317628.1	XP_317628.1 [182-195]	0	1360.72	High	Not Found	Not Found	Not Found	High	Medium	n/a	n/a	n/a	n/a	n/a	n/a	0	0.0003749							0.0001239	0.0109							73				3.03
	FALSE	High	[R].QIEQDAPVSETSPHIANIGR.[I]			FALSE		0.0113006	0	1	1	4	XP_317628.1	XP_317628.1 [196-215]	0	2162.08	High	Not Found	High	Not Found	Medium	Low	n/a	n/a	High	High	n/a	Low	0.0008855	0.002465			0	0.0001376		0.8118	0.01974	0.05034			0.0005357	0.000681		1	41		35		4.19
	FALSE	High	[R].SIQSLADTNQQATMK.[K]	1xOxidation [M14]		FALSE		0.0125398	0	1	1	2	XP_317628.1	XP_317628.1 [245-259]	0	1651.8	High	Not Found	Not Found	Not Found	High	High	n/a	n/a	n/a	n/a	n/a	n/a	0	0.0002182							0.000789	0.00486							43				4.01
FALSE	High	Master Protein	XP_316024.4	AGAP005981-PA [Anopheles gambiae str. PEST]	0	FALSE		7.704	High	Not Found	High	Not Found	7	2	6	2	1	400	44.4	6.68	29		91		3.03		8.18		1	1			2	2			metabolic process;response to stimulus		nucleotide binding;protein binding	Pf00226, Pf00684, Pf01556	1276654		AgaP_AGAP005981	2L	Protein processing in endoplasmic reticulum
	Checked	Confidence	Annotated Sequence	Modifications	Modifications in Master Proteins	Contaminant	Marked as	Qvality PEP	Qvality q-value	# Protein Groups	# Proteins	# PSMs	Master Protein Accessions	Positions in Master Proteins	# Missed Cleavages	Theo. MH+ [Da]	Found in Sample: [S23] F24: Sample, GFP-HA-ONN nsP3 Opal, 3	Found in Sample: [S24] F25: Sample, GFP-HA-ONN nsP3 Arg, 4	Found in Sample: [S40] F41: Sample, GFP-HA-CHIK nsP3 Opal, 5	Found in Sample: [S41] F42: Sample, GFP-HA-CHIK nsP3 Arg, 6	Confidence (by Search Engine): A Mascot	Confidence (by Search Engine): A Sequest HT	Confidence (by Search Engine): B Mascot	Confidence (by Search Engine): B Sequest HT	Confidence (by Search Engine): C Mascot	Confidence (by Search Engine): C Sequest HT	Confidence (by Search Engine): D Mascot	Confidence (by Search Engine): D Sequest HT	Percolator q-Value (by Search Engine): A Mascot	Percolator q-Value (by Search Engine): A Sequest HT	Percolator q-Value (by Search Engine): B Mascot	Percolator q-Value (by Search Engine): B Sequest HT	Percolator q-Value (by Search Engine): C Mascot	Percolator q-Value (by Search Engine): C Sequest HT	Percolator q-Value (by Search Engine): D Mascot	Percolator q-Value (by Search Engine): D Sequest HT	Percolator PEP (by Search Engine): A Mascot	Percolator PEP (by Search Engine): A Sequest HT	Percolator PEP (by Search Engine): B Mascot	Percolator PEP (by Search Engine): B Sequest HT	Percolator PEP (by Search Engine): C Mascot	Percolator PEP (by Search Engine): C Sequest HT	Percolator PEP (by Search Engine): D Mascot	Percolator PEP (by Search Engine): D Sequest HT	Ions Score (by Search Engine): A Mascot	Ions Score (by Search Engine): B Mascot	Ions Score (by Search Engine): C Mascot	Ions Score (by Search Engine): D Mascot	XCorr (by Search Engine): A Sequest HT
	FALSE	High	[K].NAYEEDEEDGGTPGVR.[I]			FALSE		0.00110461	0	1	1	2	XP_316024.4	XP_316024.4 [378-393]	0	1737.72	Not Found	Not Found	High	Not Found	n/a	n/a	n/a	n/a	High	High	n/a	n/a					0	0							1.548e-05	2.047e-05					56
	FALSE	High	[R].SLVITSMPGEVIK.[H]	1xOxidation [M7]		FALSE		0.0199994	0.000531723	1	1	4	XP_316024.4	XP_316024.4 [286-298]	0	1389.77	High	Not Found	High	Not Found	Medium	Low	n/a	n/a	High	High	n/a	n/a	0.002896	0.003382			0	0.0004973			0.04739	0.06871			0.001277	0.008492			29		54		3.03
FALSE	High	Master Protein	XP_001237521.2	AGAP004395-PA [Anopheles gambiae str. PEST]	0	FALSE		7.574	High	Not Found	High	Not Found	7	2	3	2	1	175	19.4	4.83	28		72						1				2							Pf03066	4577442		AgaP_AGAP004395	2R			Acetyl [N-Term; N-Term]
	Checked	Confidence	Annotated Sequence	Modifications	Modifications in Master Proteins	Contaminant	Marked as	Qvality PEP	Qvality q-value	# Protein Groups	# Proteins	# PSMs	Master Protein Accessions	Positions in Master Proteins	# Missed Cleavages	Theo. MH+ [Da]	Found in Sample: [S23] F24: Sample, GFP-HA-ONN nsP3 Opal, 3	Found in Sample: [S24] F25: Sample, GFP-HA-ONN nsP3 Arg, 4	Found in Sample: [S40] F41: Sample, GFP-HA-CHIK nsP3 Opal, 5	Found in Sample: [S41] F42: Sample, GFP-HA-CHIK nsP3 Arg, 6	Confidence (by Search Engine): A Mascot	Confidence (by Search Engine): A Sequest HT	Confidence (by Search Engine): B Mascot	Confidence (by Search Engine): B Sequest HT	Confidence (by Search Engine): C Mascot	Confidence (by Search Engine): C Sequest HT	Confidence (by Search Engine): D Mascot	Confidence (by Search Engine): D Sequest HT	Percolator q-Value (by Search Engine): A Mascot	Percolator q-Value (by Search Engine): A Sequest HT	Percolator q-Value (by Search Engine): B Mascot	Percolator q-Value (by Search Engine): B Sequest HT	Percolator q-Value (by Search Engine): C Mascot	Percolator q-Value (by Search Engine): C Sequest HT	Percolator q-Value (by Search Engine): D Mascot	Percolator q-Value (by Search Engine): D Sequest HT	Percolator PEP (by Search Engine): A Mascot	Percolator PEP (by Search Engine): A Sequest HT	Percolator PEP (by Search Engine): B Mascot	Percolator PEP (by Search Engine): B Sequest HT	Percolator PEP (by Search Engine): C Mascot	Percolator PEP (by Search Engine): C Sequest HT	Percolator PEP (by Search Engine): D Mascot	Percolator PEP (by Search Engine): D Sequest HT	Ions Score (by Search Engine): A Mascot	Ions Score (by Search Engine): B Mascot	Ions Score (by Search Engine): C Mascot	Ions Score (by Search Engine): D Mascot	XCorr (by Search Engine): A Sequest HT
	FALSE	High	[-].MTDEYFYGATLK.[E]	1xAcetyl [N-Term]; 1xOxidation [M1]	XP_001237521.2 1xAcetyl [N-Term]	FALSE		0.00783464	0	1	1	1	XP_001237521.2	XP_001237521.2 [1-12]	0	1496.66	Not Found	Not Found	High	Not Found	n/a	n/a	Low	n/a	High	n/a	n/a	n/a			0.7299		0						1		0.0003077					2	30
	FALSE	High	[M].TDEYFYGATLK.[E]	1xAcetyl [N-Term]	XP_001237521.2 1xAcetyl [N-Term]	FALSE		0.00341247	0	1	1	2	XP_001237521.2	XP_001237521.2 [2-12]	0	1349.63	High	Not Found	High	Not Found	High	n/a	Low	n/a	High	n/a	n/a	n/a	0.0003282		0.874		0				0.009135		1		8.661e-05				28	1	61
FALSE	High	Master Protein	CAA71084.1	histone H4, partial [Anopheles gambiae]	0	FALSE		7.178	High	Not Found	High	Not Found	21	2	136	1	1	91	10.1	11.5	156	127	188	147	70.67	40.65	38.21	32.42	2	2	1	1	2	2	1	1	metabolic process	chromosome;nucleus	DNA binding;protein binding	Pf00125, Pf15630
	Checked	Confidence	Annotated Sequence	Modifications	Modifications in Master Proteins	Contaminant	Marked as	Qvality PEP	Qvality q-value	# Protein Groups	# Proteins	# PSMs	Master Protein Accessions	Positions in Master Proteins	# Missed Cleavages	Theo. MH+ [Da]	Found in Sample: [S23] F24: Sample, GFP-HA-ONN nsP3 Opal, 3	Found in Sample: [S24] F25: Sample, GFP-HA-ONN nsP3 Arg, 4	Found in Sample: [S40] F41: Sample, GFP-HA-CHIK nsP3 Opal, 5	Found in Sample: [S41] F42: Sample, GFP-HA-CHIK nsP3 Arg, 6	Confidence (by Search Engine): A Mascot	Confidence (by Search Engine): A Sequest HT	Confidence (by Search Engine): B Mascot	Confidence (by Search Engine): B Sequest HT	Confidence (by Search Engine): C Mascot	Confidence (by Search Engine): C Sequest HT	Confidence (by Search Engine): D Mascot	Confidence (by Search Engine): D Sequest HT	Percolator q-Value (by Search Engine): A Mascot	Percolator q-Value (by Search Engine): A Sequest HT	Percolator q-Value (by Search Engine): B Mascot	Percolator q-Value (by Search Engine): B Sequest HT	Percolator q-Value (by Search Engine): C Mascot	Percolator q-Value (by Search Engine): C Sequest HT	Percolator q-Value (by Search Engine): D Mascot	Percolator q-Value (by Search Engine): D Sequest HT	Percolator PEP (by Search Engine): A Mascot	Percolator PEP (by Search Engine): A Sequest HT	Percolator PEP (by Search Engine): B Mascot	Percolator PEP (by Search Engine): B Sequest HT	Percolator PEP (by Search Engine): C Mascot	Percolator PEP (by Search Engine): C Sequest HT	Percolator PEP (by Search Engine): D Mascot	Percolator PEP (by Search Engine): D Sequest HT	Ions Score (by Search Engine): A Mascot	Ions Score (by Search Engine): B Mascot	Ions Score (by Search Engine): C Mascot	Ions Score (by Search Engine): D Mascot	XCorr (by Search Engine): A Sequest HT
	FALSE	High	[K].VFLENVIR.[D]			FALSE	Sample 1;Sample 2	0.0366113	0.000921823	2	2	110	CAA71084.1; XP_318361.3	CAA71084.1 [61-68]; XP_318361.3 [61-68]	0	989.578	High	High	High	High	High	High	High	High	High	High	High	High	0.0003282	0	0.0001368	0.0001417	0	0.0001376	0	0	0.007263	0.002274	0.005303	0.00291	0.006781	0.005543	0.004102	0.005628	54	50	53	47	2.82
	FALSE	High	[K].VFLENVIR.[D]	1xDeamidated [N5]		FALSE	Sample 1;Sample 2	0.0487773	0.00303242	2	2	22	CAA71084.1; XP_318361.3	CAA71084.1 [61-68]; XP_318361.3 [61-68]	0	990.562	High	High	High	High	High	High	Medium	Medium	Medium	High	Low	Low	0.0003282	0	0.0005644	0.0006806	0.0006612	0.0004973	0.004982	0.04174	0.009518	0.00358	0.01336	0.01059	0.0195	0.008755	0.08074	0.2995	28	34	29	23	3.02
	FALSE	High	[K].TVTAMDVVYAL.[-]			FALSE		0.079388	0.00615283	1	1	4	CAA71084.1	CAA71084.1 [81-91]	0	1182.61	High	Not Found	High	Not Found	Medium	High	n/a	n/a	Medium	Medium	n/a	n/a	0.00122	0.0003109			0.00128	0.000561			0.0267	0.00816			0.02817	0.01131			28		26		3
FALSE	High	Master Protein	XP_556035.3	AGAP005393-PA [Anopheles gambiae str. PEST]	0	FALSE		5.552	High	Not Found	High	Not Found	13	2	5	2	1	213	23.6	6.39	50		43		3.01		7.02		1	1			1	2			regulation of biological process;response to stimulus		catalytic activity;nucleotide binding	Pf00009, Pf00025, Pf00071, Pf01926, Pf04670, Pf08477	1276094		AgaP_AGAP005393	2L
	Checked	Confidence	Annotated Sequence	Modifications	Modifications in Master Proteins	Contaminant	Marked as	Qvality PEP	Qvality q-value	# Protein Groups	# Proteins	# PSMs	Master Protein Accessions	Positions in Master Proteins	# Missed Cleavages	Theo. MH+ [Da]	Found in Sample: [S23] F24: Sample, GFP-HA-ONN nsP3 Opal, 3	Found in Sample: [S24] F25: Sample, GFP-HA-ONN nsP3 Arg, 4	Found in Sample: [S40] F41: Sample, GFP-HA-CHIK nsP3 Opal, 5	Found in Sample: [S41] F42: Sample, GFP-HA-CHIK nsP3 Arg, 6	Confidence (by Search Engine): A Mascot	Confidence (by Search Engine): A Sequest HT	Confidence (by Search Engine): B Mascot	Confidence (by Search Engine): B Sequest HT	Confidence (by Search Engine): C Mascot	Confidence (by Search Engine): C Sequest HT	Confidence (by Search Engine): D Mascot	Confidence (by Search Engine): D Sequest HT	Percolator q-Value (by Search Engine): A Mascot	Percolator q-Value (by Search Engine): A Sequest HT	Percolator q-Value (by Search Engine): B Mascot	Percolator q-Value (by Search Engine): B Sequest HT	Percolator q-Value (by Search Engine): C Mascot	Percolator q-Value (by Search Engine): C Sequest HT	Percolator q-Value (by Search Engine): D Mascot	Percolator q-Value (by Search Engine): D Sequest HT	Percolator PEP (by Search Engine): A Mascot	Percolator PEP (by Search Engine): A Sequest HT	Percolator PEP (by Search Engine): B Mascot	Percolator PEP (by Search Engine): B Sequest HT	Percolator PEP (by Search Engine): C Mascot	Percolator PEP (by Search Engine): C Sequest HT	Percolator PEP (by Search Engine): D Mascot	Percolator PEP (by Search Engine): D Sequest HT	Ions Score (by Search Engine): A Mascot	Ions Score (by Search Engine): B Mascot	Ions Score (by Search Engine): C Mascot	Ions Score (by Search Engine): D Mascot	XCorr (by Search Engine): A Sequest HT
	FALSE	High	[R].GAAGALLVYDITR.[R]			FALSE		0.0142654	0	1	1	3	XP_556035.3	XP_556035.3 [78-90]	0	1319.73	High	Not Found	High	Not Found	High	High	n/a	n/a	Low	Medium	n/a	n/a	0	0			0.01318	0.002245			0.0009546	0.003742			0.1307	0.03689			50		26		3.01
	FALSE	High	[R].TAANVEEAFINTAK.[E]			FALSE		0.0348195	0.000921823	1	1	2	XP_556035.3	XP_556035.3 [152-165]	0	1478.75	Not Found	Not Found	High	Not Found	n/a	n/a	n/a	n/a	High	High	n/a	n/a					0	0.0001376							0.002939	0.004381					43
FALSE	High	Master Protein	XP_001238805.2	AGAP000627-PB [Anopheles gambiae str. PEST]	0	FALSE		5.035	High	Not Found	High	Not Found	7	2	9	2	1	331	38.8	9.25	44		0		10.01		5.22		2	2			1	2			metabolic process		catalytic activity;nucleotide binding	Pf00069, Pf07714, Pf14531	1271683		AgaP_AGAP000627	X	Hedgehog signaling pathway - fly; Wnt signaling pathway
	Checked	Confidence	Annotated Sequence	Modifications	Modifications in Master Proteins	Contaminant	Marked as	Qvality PEP	Qvality q-value	# Protein Groups	# Proteins	# PSMs	Master Protein Accessions	Positions in Master Proteins	# Missed Cleavages	Theo. MH+ [Da]	Found in Sample: [S23] F24: Sample, GFP-HA-ONN nsP3 Opal, 3	Found in Sample: [S24] F25: Sample, GFP-HA-ONN nsP3 Arg, 4	Found in Sample: [S40] F41: Sample, GFP-HA-CHIK nsP3 Opal, 5	Found in Sample: [S41] F42: Sample, GFP-HA-CHIK nsP3 Arg, 6	Confidence (by Search Engine): A Mascot	Confidence (by Search Engine): A Sequest HT	Confidence (by Search Engine): B Mascot	Confidence (by Search Engine): B Sequest HT	Confidence (by Search Engine): C Mascot	Confidence (by Search Engine): C Sequest HT	Confidence (by Search Engine): D Mascot	Confidence (by Search Engine): D Sequest HT	Percolator q-Value (by Search Engine): A Mascot	Percolator q-Value (by Search Engine): A Sequest HT	Percolator q-Value (by Search Engine): B Mascot	Percolator q-Value (by Search Engine): B Sequest HT	Percolator q-Value (by Search Engine): C Mascot	Percolator q-Value (by Search Engine): C Sequest HT	Percolator q-Value (by Search Engine): D Mascot	Percolator q-Value (by Search Engine): D Sequest HT	Percolator PEP (by Search Engine): A Mascot	Percolator PEP (by Search Engine): A Sequest HT	Percolator PEP (by Search Engine): B Mascot	Percolator PEP (by Search Engine): B Sequest HT	Percolator PEP (by Search Engine): C Mascot	Percolator PEP (by Search Engine): C Sequest HT	Percolator PEP (by Search Engine): D Mascot	Percolator PEP (by Search Engine): D Sequest HT	Ions Score (by Search Engine): A Mascot	Ions Score (by Search Engine): B Mascot	Ions Score (by Search Engine): C Mascot	Ions Score (by Search Engine): D Mascot	XCorr (by Search Engine): A Sequest HT
	FALSE	High	[K].LFLIDFGLAK.[K]			FALSE		0.0126021	0	1	1	4	XP_001238805.2	XP_001238805.2 [146-155]	0	1136.67	High	Not Found	High	Not Found	High	High	n/a	n/a	Low	Medium	Low	Low	0	0			0.00683	0.0009661	0.1292	0.09377	0.0007931	0.001654			0.08488	0.01842	0.6871	0.542	44		20	18	3.03
	FALSE	High	[R].DIKPDNFLMGIGR.[H]	1xOxidation [M9]		FALSE		0.0979137	0.0072466	1	1	5	XP_001238805.2	XP_001238805.2 [129-141]	0	1491.76	High	Not Found	High	Not Found	Medium	Medium	n/a	n/a	Low	Medium	n/a	n/a	0.001061	0.0003749			0.02613	0.002991			0.02284	0.01345			0.2304	0.04381			22		10		3.5
FALSE	Medium	Master Protein	XP_562889.4	AGAP003121-PA [Anopheles gambiae str. PEST]	0.012	FALSE		3.101	High	Not Found	High	Not Found	2	1	5	1	1	553	62	8.06	32		67		2.67		2.37		1	1			1	1					catalytic activity	Pf00454	1273794		AgaP_AGAP003121	2R	Phosphatidylinositol signaling system; Metabolic pathways; Inositol phosphate metabolism
	Checked	Confidence	Annotated Sequence	Modifications	Modifications in Master Proteins	Contaminant	Marked as	Qvality PEP	Qvality q-value	# Protein Groups	# Proteins	# PSMs	Master Protein Accessions	Positions in Master Proteins	# Missed Cleavages	Theo. MH+ [Da]	Found in Sample: [S23] F24: Sample, GFP-HA-ONN nsP3 Opal, 3	Found in Sample: [S24] F25: Sample, GFP-HA-ONN nsP3 Arg, 4	Found in Sample: [S40] F41: Sample, GFP-HA-CHIK nsP3 Opal, 5	Found in Sample: [S41] F42: Sample, GFP-HA-CHIK nsP3 Arg, 6	Confidence (by Search Engine): A Mascot	Confidence (by Search Engine): A Sequest HT	Confidence (by Search Engine): B Mascot	Confidence (by Search Engine): B Sequest HT	Confidence (by Search Engine): C Mascot	Confidence (by Search Engine): C Sequest HT	Confidence (by Search Engine): D Mascot	Confidence (by Search Engine): D Sequest HT	Percolator q-Value (by Search Engine): A Mascot	Percolator q-Value (by Search Engine): A Sequest HT	Percolator q-Value (by Search Engine): B Mascot	Percolator q-Value (by Search Engine): B Sequest HT	Percolator q-Value (by Search Engine): C Mascot	Percolator q-Value (by Search Engine): C Sequest HT	Percolator q-Value (by Search Engine): D Mascot	Percolator q-Value (by Search Engine): D Sequest HT	Percolator PEP (by Search Engine): A Mascot	Percolator PEP (by Search Engine): A Sequest HT	Percolator PEP (by Search Engine): B Mascot	Percolator PEP (by Search Engine): B Sequest HT	Percolator PEP (by Search Engine): C Mascot	Percolator PEP (by Search Engine): C Sequest HT	Percolator PEP (by Search Engine): D Mascot	Percolator PEP (by Search Engine): D Sequest HT	Ions Score (by Search Engine): A Mascot	Ions Score (by Search Engine): B Mascot	Ions Score (by Search Engine): C Mascot	Ions Score (by Search Engine): D Mascot	XCorr (by Search Engine): A Sequest HT
	FALSE	High	[R].LVVLDYIIR.[N]			FALSE		0.0146238	0.000531723	1	1	5	XP_562889.4	XP_562889.4 [338-346]	0	1103.68	High	Not Found	High	Not Found	Medium	Medium	n/a	n/a	High	High	n/a	Low	0.001138	0.001056			0	0.0001376		0.9554	0.02419	0.02858			0.0007926	0.001368		1	32		40		2.67
FALSE	Medium	Master Protein	XP_317881.2	AGAP011424-PA, partial [Anopheles gambiae str. PEST]	0.012	FALSE		2.67	High	Not Found	High	Not Found	6	1	4	1	1	148	16.8	10.36	22		48		2.8		2.57		1	1			1	1			metabolic process	ribosome	structural molecule activity	Pf00380	1278269		AgaP_AGAP011424	3L	Ribosome	Cytoplasmic Ribosomal Proteins
	Checked	Confidence	Annotated Sequence	Modifications	Modifications in Master Proteins	Contaminant	Marked as	Qvality PEP	Qvality q-value	# Protein Groups	# Proteins	# PSMs	Master Protein Accessions	Positions in Master Proteins	# Missed Cleavages	Theo. MH+ [Da]	Found in Sample: [S23] F24: Sample, GFP-HA-ONN nsP3 Opal, 3	Found in Sample: [S24] F25: Sample, GFP-HA-ONN nsP3 Arg, 4	Found in Sample: [S40] F41: Sample, GFP-HA-CHIK nsP3 Opal, 5	Found in Sample: [S41] F42: Sample, GFP-HA-CHIK nsP3 Arg, 6	Confidence (by Search Engine): A Mascot	Confidence (by Search Engine): A Sequest HT	Confidence (by Search Engine): B Mascot	Confidence (by Search Engine): B Sequest HT	Confidence (by Search Engine): C Mascot	Confidence (by Search Engine): C Sequest HT	Confidence (by Search Engine): D Mascot	Confidence (by Search Engine): D Sequest HT	Percolator q-Value (by Search Engine): A Mascot	Percolator q-Value (by Search Engine): A Sequest HT	Percolator q-Value (by Search Engine): B Mascot	Percolator q-Value (by Search Engine): B Sequest HT	Percolator q-Value (by Search Engine): C Mascot	Percolator q-Value (by Search Engine): C Sequest HT	Percolator q-Value (by Search Engine): D Mascot	Percolator q-Value (by Search Engine): D Sequest HT	Percolator PEP (by Search Engine): A Mascot	Percolator PEP (by Search Engine): A Sequest HT	Percolator PEP (by Search Engine): B Mascot	Percolator PEP (by Search Engine): B Sequest HT	Percolator PEP (by Search Engine): C Mascot	Percolator PEP (by Search Engine): C Sequest HT	Percolator PEP (by Search Engine): D Mascot	Percolator PEP (by Search Engine): D Sequest HT	Ions Score (by Search Engine): A Mascot	Ions Score (by Search Engine): B Mascot	Ions Score (by Search Engine): C Mascot	Ions Score (by Search Engine): D Mascot	XCorr (by Search Engine): A Sequest HT
	FALSE	High	[K].VNAVQVFGR.[K]			FALSE		0.0282152	0.000921823	1	1	4	XP_317881.2	XP_317881.2 [9-17]	0	989.553	High	Not Found	High	Not Found	Low	Medium	n/a	n/a	High	High	n/a	Low	0.003625	0.0003109			0	0.0001376		0.9498	0.05605	0.01022			0.00214	0.003259		1	22		48		2.8
FALSE	Medium	Master Protein	XP_001688115.1	AGAP006890-PA [Anopheles gambiae str. PEST]	0.013	FALSE		2.556	High	Not Found	High	Not Found	6	1	8	1	1	175	20.1	8.97	71		39		6.22		5.73		1	1			1	1			regulation of biological process;response to stimulus		catalytic activity;nucleotide binding;protein binding;signal transducer activity	Pf00025, Pf00071, Pf00503, Pf04670, Pf08477, Pf09439	1270190		AgaP_AGAP006890	2L	Endocytosis
	Checked	Confidence	Annotated Sequence	Modifications	Modifications in Master Proteins	Contaminant	Marked as	Qvality PEP	Qvality q-value	# Protein Groups	# Proteins	# PSMs	Master Protein Accessions	Positions in Master Proteins	# Missed Cleavages	Theo. MH+ [Da]	Found in Sample: [S23] F24: Sample, GFP-HA-ONN nsP3 Opal, 3	Found in Sample: [S24] F25: Sample, GFP-HA-ONN nsP3 Arg, 4	Found in Sample: [S40] F41: Sample, GFP-HA-CHIK nsP3 Opal, 5	Found in Sample: [S41] F42: Sample, GFP-HA-CHIK nsP3 Arg, 6	Confidence (by Search Engine): A Mascot	Confidence (by Search Engine): A Sequest HT	Confidence (by Search Engine): B Mascot	Confidence (by Search Engine): B Sequest HT	Confidence (by Search Engine): C Mascot	Confidence (by Search Engine): C Sequest HT	Confidence (by Search Engine): D Mascot	Confidence (by Search Engine): D Sequest HT	Percolator q-Value (by Search Engine): A Mascot	Percolator q-Value (by Search Engine): A Sequest HT	Percolator q-Value (by Search Engine): B Mascot	Percolator q-Value (by Search Engine): B Sequest HT	Percolator q-Value (by Search Engine): C Mascot	Percolator q-Value (by Search Engine): C Sequest HT	Percolator q-Value (by Search Engine): D Mascot	Percolator q-Value (by Search Engine): D Sequest HT	Percolator PEP (by Search Engine): A Mascot	Percolator PEP (by Search Engine): A Sequest HT	Percolator PEP (by Search Engine): B Mascot	Percolator PEP (by Search Engine): B Sequest HT	Percolator PEP (by Search Engine): C Mascot	Percolator PEP (by Search Engine): C Sequest HT	Percolator PEP (by Search Engine): D Mascot	Percolator PEP (by Search Engine): D Sequest HT	Ions Score (by Search Engine): A Mascot	Ions Score (by Search Engine): B Mascot	Ions Score (by Search Engine): C Mascot	Ions Score (by Search Engine): D Mascot	XCorr (by Search Engine): A Sequest HT
	FALSE	High	[R].DAIILIFANK.[Q]			FALSE		0.0324595	0.000921823	1	1	8	XP_001688115.1	XP_001688115.1 [114-123]	0	1117.66	High	Not Found	High	Not Found	High	High	n/a	n/a	High	High	n/a	n/a	0.0001232	0.0002182			0	0.0001376			0.003235	0.00656			0.005173	0.00278			50		33		3.1
FALSE	Medium	Master Protein	XP_308188.4	AGAP007683-PA [Anopheles gambiae str. PEST]	0.014	FALSE		2.37	High	Not Found	High	Not Found	1	1	8	1	1	810	92.3	5.81	36				7.53		3.73		1	1				1			transport		transporter activity	Pf03635	1269546		AgaP_AGAP007683	2L	Endocytosis
	Checked	Confidence	Annotated Sequence	Modifications	Modifications in Master Proteins	Contaminant	Marked as	Qvality PEP	Qvality q-value	# Protein Groups	# Proteins	# PSMs	Master Protein Accessions	Positions in Master Proteins	# Missed Cleavages	Theo. MH+ [Da]	Found in Sample: [S23] F24: Sample, GFP-HA-ONN nsP3 Opal, 3	Found in Sample: [S24] F25: Sample, GFP-HA-ONN nsP3 Arg, 4	Found in Sample: [S40] F41: Sample, GFP-HA-CHIK nsP3 Opal, 5	Found in Sample: [S41] F42: Sample, GFP-HA-CHIK nsP3 Arg, 6	Confidence (by Search Engine): A Mascot	Confidence (by Search Engine): A Sequest HT	Confidence (by Search Engine): B Mascot	Confidence (by Search Engine): B Sequest HT	Confidence (by Search Engine): C Mascot	Confidence (by Search Engine): C Sequest HT	Confidence (by Search Engine): D Mascot	Confidence (by Search Engine): D Sequest HT	Percolator q-Value (by Search Engine): A Mascot	Percolator q-Value (by Search Engine): A Sequest HT	Percolator q-Value (by Search Engine): B Mascot	Percolator q-Value (by Search Engine): B Sequest HT	Percolator q-Value (by Search Engine): C Mascot	Percolator q-Value (by Search Engine): C Sequest HT	Percolator q-Value (by Search Engine): D Mascot	Percolator q-Value (by Search Engine): D Sequest HT	Percolator PEP (by Search Engine): A Mascot	Percolator PEP (by Search Engine): A Sequest HT	Percolator PEP (by Search Engine): B Mascot	Percolator PEP (by Search Engine): B Sequest HT	Percolator PEP (by Search Engine): C Mascot	Percolator PEP (by Search Engine): C Sequest HT	Percolator PEP (by Search Engine): D Mascot	Percolator PEP (by Search Engine): D Sequest HT	Ions Score (by Search Engine): A Mascot	Ions Score (by Search Engine): B Mascot	Ions Score (by Search Engine): C Mascot	Ions Score (by Search Engine): D Mascot	XCorr (by Search Engine): A Sequest HT
	FALSE	High	[K].ILVGTNLVR.[L]			FALSE		0.0495217	0.00303242	1	3	8	XP_308188.4	XP_308188.4 [220-228]	0	984.62	High	Not Found	High	Not Found	High	High	Low	Low	Low	Low	n/a	Low	0.0003282	0	0.1116	0.02268	0.01362	0.00459		0.9542	0.005999	0.004263	0.6513	0.2213	0.1355	0.0543		1	36	6	24		2.54
FALSE	High	Master Protein	XP_310014.4	AGAP009348-PA, partial [Anopheles gambiae str. PEST]	0	FALSE		5.065	High	Not Found	Not Found	High	4	1	8	1	1	491	55.5	6.02				0	9.32					1					1		metabolic process		catalytic activity;protein binding	Pf00443, Pf13423	1271254		AgaP_AGAP009348	3R
	Checked	Confidence	Annotated Sequence	Modifications	Modifications in Master Proteins	Contaminant	Marked as	Qvality PEP	Qvality q-value	# Protein Groups	# Proteins	# PSMs	Master Protein Accessions	Positions in Master Proteins	# Missed Cleavages	Theo. MH+ [Da]	Found in Sample: [S23] F24: Sample, GFP-HA-ONN nsP3 Opal, 3	Found in Sample: [S24] F25: Sample, GFP-HA-ONN nsP3 Arg, 4	Found in Sample: [S40] F41: Sample, GFP-HA-CHIK nsP3 Opal, 5	Found in Sample: [S41] F42: Sample, GFP-HA-CHIK nsP3 Arg, 6	Confidence (by Search Engine): A Mascot	Confidence (by Search Engine): A Sequest HT	Confidence (by Search Engine): B Mascot	Confidence (by Search Engine): B Sequest HT	Confidence (by Search Engine): C Mascot	Confidence (by Search Engine): C Sequest HT	Confidence (by Search Engine): D Mascot	Confidence (by Search Engine): D Sequest HT	Percolator q-Value (by Search Engine): A Mascot	Percolator q-Value (by Search Engine): A Sequest HT	Percolator q-Value (by Search Engine): B Mascot	Percolator q-Value (by Search Engine): B Sequest HT	Percolator q-Value (by Search Engine): C Mascot	Percolator q-Value (by Search Engine): C Sequest HT	Percolator q-Value (by Search Engine): D Mascot	Percolator q-Value (by Search Engine): D Sequest HT	Percolator PEP (by Search Engine): A Mascot	Percolator PEP (by Search Engine): A Sequest HT	Percolator PEP (by Search Engine): B Mascot	Percolator PEP (by Search Engine): B Sequest HT	Percolator PEP (by Search Engine): C Mascot	Percolator PEP (by Search Engine): C Sequest HT	Percolator PEP (by Search Engine): D Mascot	Percolator PEP (by Search Engine): D Sequest HT	Ions Score (by Search Engine): A Mascot	Ions Score (by Search Engine): B Mascot	Ions Score (by Search Engine): C Mascot	Ions Score (by Search Engine): D Mascot	XCorr (by Search Engine): A Sequest HT
	FALSE	High	[R].QQDANECWSELLKMLQQK.[L]	1xCarbamidomethyl [C7]; 2xDeamidated [Q/N]; 1xOxidation [M14]		FALSE		0.0634623	0.00410374	1	1	5	XP_310014.4	XP_310014.4 [208-225]	1	2267.03	High	Not Found	Not Found	High	Low	Low	Low	Low	Low	Low	High	Low	0.2327	0.003641	0.01076	0.07956	0.02765	0.06548	0.0005158	0.1657	0.9071	0.07174	0.1409	0.5378	0.2426	0.4346	0.008891	0.729	12	10	11	15	3.31
	FALSE	High	[R].QQDANECWSELLKMLQQK.[L]	1xCarbamidomethyl [C7]; 1xDeamidated [N/Q]; 1xOxidation [M14]		FALSE		0.106846	0.00749088	1	1	3	XP_310014.4	XP_310014.4 [208-225]	1	2266.05	High	Not Found	Not Found	Not Found	Low	Medium	Low	n/a	n/a	Low	n/a	Low	0.08446	0.0003749	0.3256			0.4639		0.78	0.573	0.01349	0.9722			1		1	9	3			3.32
FALSE	Medium	Master Protein	XP_319178.4	AGAP010031-PA, partial [Anopheles gambiae str. PEST]	0.045	FALSE		1.73	High	Not Found	Not Found	High	3	1	4	1	1	454	52.2	6.67	34			33					1						1					Pf03148	1279458		AgaP_AGAP010031	3R				Tektin-4	https://www.uniprot.org/uniprot/Q7Q108
	Checked	Confidence	Annotated Sequence	Modifications	Modifications in Master Proteins	Contaminant	Marked as	Qvality PEP	Qvality q-value	# Protein Groups	# Proteins	# PSMs	Master Protein Accessions	Positions in Master Proteins	# Missed Cleavages	Theo. MH+ [Da]	Found in Sample: [S23] F24: Sample, GFP-HA-ONN nsP3 Opal, 3	Found in Sample: [S24] F25: Sample, GFP-HA-ONN nsP3 Arg, 4	Found in Sample: [S40] F41: Sample, GFP-HA-CHIK nsP3 Opal, 5	Found in Sample: [S41] F42: Sample, GFP-HA-CHIK nsP3 Arg, 6	Confidence (by Search Engine): A Mascot	Confidence (by Search Engine): A Sequest HT	Confidence (by Search Engine): B Mascot	Confidence (by Search Engine): B Sequest HT	Confidence (by Search Engine): C Mascot	Confidence (by Search Engine): C Sequest HT	Confidence (by Search Engine): D Mascot	Confidence (by Search Engine): D Sequest HT	Percolator q-Value (by Search Engine): A Mascot	Percolator q-Value (by Search Engine): A Sequest HT	Percolator q-Value (by Search Engine): B Mascot	Percolator q-Value (by Search Engine): B Sequest HT	Percolator q-Value (by Search Engine): C Mascot	Percolator q-Value (by Search Engine): C Sequest HT	Percolator q-Value (by Search Engine): D Mascot	Percolator q-Value (by Search Engine): D Sequest HT	Percolator PEP (by Search Engine): A Mascot	Percolator PEP (by Search Engine): A Sequest HT	Percolator PEP (by Search Engine): B Mascot	Percolator PEP (by Search Engine): B Sequest HT	Percolator PEP (by Search Engine): C Mascot	Percolator PEP (by Search Engine): C Sequest HT	Percolator PEP (by Search Engine): D Mascot	Percolator PEP (by Search Engine): D Sequest HT	Ions Score (by Search Engine): A Mascot	Ions Score (by Search Engine): B Mascot	Ions Score (by Search Engine): C Mascot	Ions Score (by Search Engine): D Mascot	XCorr (by Search Engine): A Sequest HT
	FALSE	High	[R].DQPQNLLIAEVK.[S]	2xDeamidated [Q/N]		FALSE		0.108507	0.00749088	1	1	4	XP_319178.4	XP_319178.4 [379-390]	0	1369.72	High	Not Found	Not Found	High	Medium	Low	Low	Low	Low	Low	Low	Low	0.0008855	0.01182	0.7579	0.649	0.02901	0.03638	0.00449	0.0133	0.0186	0.1517	1	1	0.2568	0.2695	0.07598	0.1372	34	12	28	33	2.55
FALSE	High	Master Protein	XP_318362.3	AGAP003910-PA [Anopheles gambiae str. PEST]	0	FALSE		8.084	High	Not Found	Not Found	Not Found	39	4	70	1	1	136	15.4	11.27	130	59	122	73	24.32	2.08	22.85	20.85	3	3	1	1	1	1	3	3		chromosome	DNA binding;protein binding	Pf00125	1269025; 3292284; 1275848; 1278746; 1269020; 1267439		AgaP_AGAP012572; AgaP_AGAP012573; AgaP_AGAP005024; AgaP_AGAP003910; AgaP_AGAP005025; AgaP_AGAP012559	2L; 2R				Histone H3	http://www.uniprot.org/uniprot/Q7PD39
	Checked	Confidence	Annotated Sequence	Modifications	Modifications in Master Proteins	Contaminant	Marked as	Qvality PEP	Qvality q-value	# Protein Groups	# Proteins	# PSMs	Master Protein Accessions	Positions in Master Proteins	# Missed Cleavages	Theo. MH+ [Da]	Found in Sample: [S23] F24: Sample, GFP-HA-ONN nsP3 Opal, 3	Found in Sample: [S24] F25: Sample, GFP-HA-ONN nsP3 Arg, 4	Found in Sample: [S40] F41: Sample, GFP-HA-CHIK nsP3 Opal, 5	Found in Sample: [S41] F42: Sample, GFP-HA-CHIK nsP3 Arg, 6	Confidence (by Search Engine): A Mascot	Confidence (by Search Engine): A Sequest HT	Confidence (by Search Engine): B Mascot	Confidence (by Search Engine): B Sequest HT	Confidence (by Search Engine): C Mascot	Confidence (by Search Engine): C Sequest HT	Confidence (by Search Engine): D Mascot	Confidence (by Search Engine): D Sequest HT	Percolator q-Value (by Search Engine): A Mascot	Percolator q-Value (by Search Engine): A Sequest HT	Percolator q-Value (by Search Engine): B Mascot	Percolator q-Value (by Search Engine): B Sequest HT	Percolator q-Value (by Search Engine): C Mascot	Percolator q-Value (by Search Engine): C Sequest HT	Percolator q-Value (by Search Engine): D Mascot	Percolator q-Value (by Search Engine): D Sequest HT	Percolator PEP (by Search Engine): A Mascot	Percolator PEP (by Search Engine): A Sequest HT	Percolator PEP (by Search Engine): B Mascot	Percolator PEP (by Search Engine): B Sequest HT	Percolator PEP (by Search Engine): C Mascot	Percolator PEP (by Search Engine): C Sequest HT	Percolator PEP (by Search Engine): D Mascot	Percolator PEP (by Search Engine): D Sequest HT	Ions Score (by Search Engine): A Mascot	Ions Score (by Search Engine): B Mascot	Ions Score (by Search Engine): C Mascot	Ions Score (by Search Engine): D Mascot	XCorr (by Search Engine): A Sequest HT
	FALSE	High	[R].YQKSTELLIR.[K]			FALSE	Sample 1	0.0331167	0.000921823	2	5	2	XP_003435952.1; XP_318362.3	XP_003435952.1 [55-64]; XP_318362.3 [55-64]	1	1250.71	Not Found	Not Found	Not Found	High	n/a	n/a	Low	Low	n/a	n/a	High	High			0.0138	0.03567			0	0.0003457			0.1691	0.3086			0.003577	0.007537		23		26
	FALSE	High	[R].EIAQDFKTDLR.[F]			FALSE	Sample 1	0.0781823	0.00582628	2	5	4	XP_003435952.1; XP_318362.3	XP_003435952.1 [74-84]; XP_318362.3 [74-84]	1	1335.69	High	Not Found	Not Found	High	Medium	Medium	n/a	Low	n/a	Low	Low	Medium	0.0005274	0.001381		0.5127		0.0199	0.003539	0.001344	0.01166	0.03193		1		0.1645	0.06292	0.02392	32			18	2.75
	FALSE	High	[R].FQSSAVMALQEASEAYLVGLFEDTNLCAIHAK.[R]	1xCarbamidomethyl [C27]; 1xOxidation [M7]		FALSE		0.0806128	0.00615283	1	3	2	XP_318362.3	XP_318362.3 [85-116]	0	3529.7	High	Not Found	Not Found	Not Found	Medium	Low	n/a	n/a	n/a	n/a	n/a	n/a	0.0005274	0.0026							0.01221	0.05779							32				4.2
	FALSE	High	[K].STELLIR.[K]			FALSE	Sample 1	0.0944621	0.0072466	2	5	62	XP_003435952.1; XP_318362.3	XP_003435952.1 [58-64]; XP_318362.3 [58-64]	0	831.493	High	High	High	High	Medium	Medium	Medium	Medium	Medium	Medium	Medium	Medium	0.001479	0.001796	0.002155	0.002697	0.002167	0.001086	0.001282	0.001957	0.03075	0.03464	0.04249	0.04649	0.03471	0.027	0.02264	0.0318	40	46	46	48	2.33
FALSE	High	Master Protein	XP_321377.4	AGAP001712-PA [Anopheles gambiae str. PEST]	0	FALSE		6.042	High	Not Found	Not Found	Not Found	8	1	4	1	1	178	20.4	8.63	81				7.56				1	1							cell organization and biogenesis;regulation of biological process	cytoskeleton		Pf04062	1281462		AgaP_AGAP001712	2R	Endocytosis			Actin-related protein 2/3 complex subunit 3; involved in branched actin formation	https://www.uniprot.org/uniprot/Q7PUF2
	Checked	Confidence	Annotated Sequence	Modifications	Modifications in Master Proteins	Contaminant	Marked as	Qvality PEP	Qvality q-value	# Protein Groups	# Proteins	# PSMs	Master Protein Accessions	Positions in Master Proteins	# Missed Cleavages	Theo. MH+ [Da]	Found in Sample: [S23] F24: Sample, GFP-HA-ONN nsP3 Opal, 3	Found in Sample: [S24] F25: Sample, GFP-HA-ONN nsP3 Arg, 4	Found in Sample: [S40] F41: Sample, GFP-HA-CHIK nsP3 Opal, 5	Found in Sample: [S41] F42: Sample, GFP-HA-CHIK nsP3 Arg, 6	Confidence (by Search Engine): A Mascot	Confidence (by Search Engine): A Sequest HT	Confidence (by Search Engine): B Mascot	Confidence (by Search Engine): B Sequest HT	Confidence (by Search Engine): C Mascot	Confidence (by Search Engine): C Sequest HT	Confidence (by Search Engine): D Mascot	Confidence (by Search Engine): D Sequest HT	Percolator q-Value (by Search Engine): A Mascot	Percolator q-Value (by Search Engine): A Sequest HT	Percolator q-Value (by Search Engine): B Mascot	Percolator q-Value (by Search Engine): B Sequest HT	Percolator q-Value (by Search Engine): C Mascot	Percolator q-Value (by Search Engine): C Sequest HT	Percolator q-Value (by Search Engine): D Mascot	Percolator q-Value (by Search Engine): D Sequest HT	Percolator PEP (by Search Engine): A Mascot	Percolator PEP (by Search Engine): A Sequest HT	Percolator PEP (by Search Engine): B Mascot	Percolator PEP (by Search Engine): B Sequest HT	Percolator PEP (by Search Engine): C Mascot	Percolator PEP (by Search Engine): C Sequest HT	Percolator PEP (by Search Engine): D Mascot	Percolator PEP (by Search Engine): D Sequest HT	Ions Score (by Search Engine): A Mascot	Ions Score (by Search Engine): B Mascot	Ions Score (by Search Engine): C Mascot	Ions Score (by Search Engine): D Mascot	XCorr (by Search Engine): A Sequest HT
	FALSE	High	[K].NQGLQEMYTLAISR.[F]	1xDeamidated [Q5]; 1xOxidation [M7]		FALSE		0.00297106	0	1	1	2	XP_321377.4	XP_321377.4 [89-102]	0	1640.79	High	Not Found	Not Found	Not Found	High	High	n/a	n/a	n/a	n/a	n/a	n/a	0	0							9.125e-05	0.001039							56				3.97
	FALSE	High	[K].NQGLQEMYTLAISR.[F]	1xOxidation [M7]		FALSE		0.0698945	0.00472181	1	1	2	XP_321377.4	XP_321377.4 [89-102]	0	1639.81	High	Not Found	Not Found	Not Found	High	Medium	n/a	n/a	n/a	n/a	n/a	n/a	0.0004262	0.0003749							0.009949	0.0186							44				3.59
FALSE	High	Master Protein	XP_001237264.1	AGAP000565-PA [Anopheles gambiae str. PEST]	0	FALSE		5.276	High	Not Found	Not Found	Not Found	3	1	2	1	1	529	57.4	7.52	71				3.49				1	1							cellular homeostasis;metabolic process;regulation of biological process		antioxidant activity;catalytic activity;nucleotide binding	Pf00070, Pf00890, Pf01134, Pf01266, Pf01946, Pf02852, Pf03486, Pf07992, Pf12831, Pf13434, Pf13738	1271658		TRXR	X	Selenocompound metabolism; Pyrimidine metabolism			Thioredoxin reductase	http://www.uniprot.org/uniprot/Q86GB2
	Checked	Confidence	Annotated Sequence	Modifications	Modifications in Master Proteins	Contaminant	Marked as	Qvality PEP	Qvality q-value	# Protein Groups	# Proteins	# PSMs	Master Protein Accessions	Positions in Master Proteins	# Missed Cleavages	Theo. MH+ [Da]	Found in Sample: [S23] F24: Sample, GFP-HA-ONN nsP3 Opal, 3	Found in Sample: [S24] F25: Sample, GFP-HA-ONN nsP3 Arg, 4	Found in Sample: [S40] F41: Sample, GFP-HA-CHIK nsP3 Opal, 5	Found in Sample: [S41] F42: Sample, GFP-HA-CHIK nsP3 Arg, 6	Confidence (by Search Engine): A Mascot	Confidence (by Search Engine): A Sequest HT	Confidence (by Search Engine): B Mascot	Confidence (by Search Engine): B Sequest HT	Confidence (by Search Engine): C Mascot	Confidence (by Search Engine): C Sequest HT	Confidence (by Search Engine): D Mascot	Confidence (by Search Engine): D Sequest HT	Percolator q-Value (by Search Engine): A Mascot	Percolator q-Value (by Search Engine): A Sequest HT	Percolator q-Value (by Search Engine): B Mascot	Percolator q-Value (by Search Engine): B Sequest HT	Percolator q-Value (by Search Engine): C Mascot	Percolator q-Value (by Search Engine): C Sequest HT	Percolator q-Value (by Search Engine): D Mascot	Percolator q-Value (by Search Engine): D Sequest HT	Percolator PEP (by Search Engine): A Mascot	Percolator PEP (by Search Engine): A Sequest HT	Percolator PEP (by Search Engine): B Mascot	Percolator PEP (by Search Engine): B Sequest HT	Percolator PEP (by Search Engine): C Mascot	Percolator PEP (by Search Engine): C Sequest HT	Percolator PEP (by Search Engine): D Mascot	Percolator PEP (by Search Engine): D Sequest HT	Ions Score (by Search Engine): A Mascot	Ions Score (by Search Engine): B Mascot	Ions Score (by Search Engine): C Mascot	Ions Score (by Search Engine): D Mascot	XCorr (by Search Engine): A Sequest HT
	FALSE	High	[K].WGLGGTCVNVGCIPK.[K]	2xCarbamidomethyl [C7; C12]		FALSE		0.000444515	0	1	3	2	XP_001237264.1	XP_001237264.1 [78-92]	0	1617.79	High	Not Found	Not Found	Not Found	High	High	n/a	n/a	n/a	n/a	n/a	n/a	0	0							5.298e-06	0.0002362							71				3.49
FALSE	High	Master Protein	XP_555021.3	AGAP008419-PA [Anopheles gambiae str. PEST]	0	FALSE		4.525	High	Not Found	Not Found	Not Found	11	2	11	1	1	215	24.2	7.42	64		43	57	6.76		2.67	2.4	2	2			1	1	1	1	cell organization and biogenesis;defense response;regulation of biological process;response to stimulus;transport	endosome	catalytic activity;nucleotide binding	Pf00025, Pf00071, Pf08477	1277558		AgaP_AGAP008419	3R				Ras-related protein Rab-14	http://www.uniprot.org/uniprot/Q5TQA5
	Checked	Confidence	Annotated Sequence	Modifications	Modifications in Master Proteins	Contaminant	Marked as	Qvality PEP	Qvality q-value	# Protein Groups	# Proteins	# PSMs	Master Protein Accessions	Positions in Master Proteins	# Missed Cleavages	Theo. MH+ [Da]	Found in Sample: [S23] F24: Sample, GFP-HA-ONN nsP3 Opal, 3	Found in Sample: [S24] F25: Sample, GFP-HA-ONN nsP3 Arg, 4	Found in Sample: [S40] F41: Sample, GFP-HA-CHIK nsP3 Opal, 5	Found in Sample: [S41] F42: Sample, GFP-HA-CHIK nsP3 Arg, 6	Confidence (by Search Engine): A Mascot	Confidence (by Search Engine): A Sequest HT	Confidence (by Search Engine): B Mascot	Confidence (by Search Engine): B Sequest HT	Confidence (by Search Engine): C Mascot	Confidence (by Search Engine): C Sequest HT	Confidence (by Search Engine): D Mascot	Confidence (by Search Engine): D Sequest HT	Percolator q-Value (by Search Engine): A Mascot	Percolator q-Value (by Search Engine): A Sequest HT	Percolator q-Value (by Search Engine): B Mascot	Percolator q-Value (by Search Engine): B Sequest HT	Percolator q-Value (by Search Engine): C Mascot	Percolator q-Value (by Search Engine): C Sequest HT	Percolator q-Value (by Search Engine): D Mascot	Percolator q-Value (by Search Engine): D Sequest HT	Percolator PEP (by Search Engine): A Mascot	Percolator PEP (by Search Engine): A Sequest HT	Percolator PEP (by Search Engine): B Mascot	Percolator PEP (by Search Engine): B Sequest HT	Percolator PEP (by Search Engine): C Mascot	Percolator PEP (by Search Engine): C Sequest HT	Percolator PEP (by Search Engine): D Mascot	Percolator PEP (by Search Engine): D Sequest HT	Ions Score (by Search Engine): A Mascot	Ions Score (by Search Engine): B Mascot	Ions Score (by Search Engine): C Mascot	Ions Score (by Search Engine): D Mascot	XCorr (by Search Engine): A Sequest HT
	FALSE	High	[R].GAAGALMVYDITR.[R]	1xOxidation [M7]		FALSE		0.0366113	0.000921823	1	1	2	XP_555021.3	XP_555021.3 [83-95]	0	1353.68	High	Not Found	Not Found	Not Found	High	High	Low	Low	Low	n/a	Low	n/a	0.0003282	0	0.01655	0.01193	0.851		0.9098		0.008942	0.002172	0.1944	0.1362	1		1		29	29	3	9	3.88
	FALSE	High	[KR].LQIWDTAGQER.[FY]			FALSE		0.0879282	0.00708362	3	12	18	XP_313105.2; XP_555021.3; XP_313029.4	XP_313105.2 [59-69]; XP_555021.3 [62-72]; XP_313029.4 [59-69]	0	1316.66	High	Not Found	High	High	Medium	Low	n/a	n/a	Medium	Low	Medium	Low	0.0008048	0.005472			0.0006612	0.008067	0.001511	0.007922	0.01376	0.08954			0.02164	0.08649	0.02847	0.09562	49		42	52	2.88
FALSE	Medium	Master Protein	Q5TTG1.1	RecName: Full=V-type proton ATPase catalytic subunit A; Short=V-ATPase subunit A; AltName: Full=V-ATPase 69 kDa subunit; AltName: Full=Vacuolar proton pump subunit alpha	0.011	FALSE		3.334	High	Not Found	Not Found	Not Found	2	1	4	1	1	614	68.2	5.39	71				7.63				1	1							metabolic process;transport	membrane	catalytic activity;nucleotide binding;transporter activity	Pf00006, Pf00306, Pf02874	1273824	AGAP003153	VATA_ANOGA	2R	Phagosome; Metabolic pathways; mTOR signaling pathway; Oxidative phosphorylation			V-type proton ATPase catalytic subunit A	http://www.uniprot.org/uniprot/Q5TTG1
	Checked	Confidence	Annotated Sequence	Modifications	Modifications in Master Proteins	Contaminant	Marked as	Qvality PEP	Qvality q-value	# Protein Groups	# Proteins	# PSMs	Master Protein Accessions	Positions in Master Proteins	# Missed Cleavages	Theo. MH+ [Da]	Found in Sample: [S23] F24: Sample, GFP-HA-ONN nsP3 Opal, 3	Found in Sample: [S24] F25: Sample, GFP-HA-ONN nsP3 Arg, 4	Found in Sample: [S40] F41: Sample, GFP-HA-CHIK nsP3 Opal, 5	Found in Sample: [S41] F42: Sample, GFP-HA-CHIK nsP3 Arg, 6	Confidence (by Search Engine): A Mascot	Confidence (by Search Engine): A Sequest HT	Confidence (by Search Engine): B Mascot	Confidence (by Search Engine): B Sequest HT	Confidence (by Search Engine): C Mascot	Confidence (by Search Engine): C Sequest HT	Confidence (by Search Engine): D Mascot	Confidence (by Search Engine): D Sequest HT	Percolator q-Value (by Search Engine): A Mascot	Percolator q-Value (by Search Engine): A Sequest HT	Percolator q-Value (by Search Engine): B Mascot	Percolator q-Value (by Search Engine): B Sequest HT	Percolator q-Value (by Search Engine): C Mascot	Percolator q-Value (by Search Engine): C Sequest HT	Percolator q-Value (by Search Engine): D Mascot	Percolator q-Value (by Search Engine): D Sequest HT	Percolator PEP (by Search Engine): A Mascot	Percolator PEP (by Search Engine): A Sequest HT	Percolator PEP (by Search Engine): B Mascot	Percolator PEP (by Search Engine): B Sequest HT	Percolator PEP (by Search Engine): C Mascot	Percolator PEP (by Search Engine): C Sequest HT	Percolator PEP (by Search Engine): D Mascot	Percolator PEP (by Search Engine): D Sequest HT	Ions Score (by Search Engine): A Mascot	Ions Score (by Search Engine): B Mascot	Ions Score (by Search Engine): C Mascot	Ions Score (by Search Engine): D Mascot	XCorr (by Search Engine): A Sequest HT
	FALSE	High	[R].TALVANTSNMPVAAR.[E]	1xOxidation [M10]		FALSE		0.00877898	0	1	1	4	Q5TTG1.1	Q5TTG1.1 [306-320]	0	1531.79	High	Not Found	Not Found	Not Found	High	High	n/a	n/a	n/a	n/a	n/a	n/a	0	0.0002182							0.0004636	0.007889							59				3.29
FALSE	Medium	Master Protein	CFW94595.1	putative protein [Anopheles gambiae]	0.013	FALSE		2.626	High	Not Found	Not Found	Not Found	4	1	2	1	1	274	30.5	7.15	32				2.53				1	1																		Mysterious - no BLAST Hits	http://www.uniprot.org/uniprot/A0A0E3W2C9
	Checked	Confidence	Annotated Sequence	Modifications	Modifications in Master Proteins	Contaminant	Marked as	Qvality PEP	Qvality q-value	# Protein Groups	# Proteins	# PSMs	Master Protein Accessions	Positions in Master Proteins	# Missed Cleavages	Theo. MH+ [Da]	Found in Sample: [S23] F24: Sample, GFP-HA-ONN nsP3 Opal, 3	Found in Sample: [S24] F25: Sample, GFP-HA-ONN nsP3 Arg, 4	Found in Sample: [S40] F41: Sample, GFP-HA-CHIK nsP3 Opal, 5	Found in Sample: [S41] F42: Sample, GFP-HA-CHIK nsP3 Arg, 6	Confidence (by Search Engine): A Mascot	Confidence (by Search Engine): A Sequest HT	Confidence (by Search Engine): B Mascot	Confidence (by Search Engine): B Sequest HT	Confidence (by Search Engine): C Mascot	Confidence (by Search Engine): C Sequest HT	Confidence (by Search Engine): D Mascot	Confidence (by Search Engine): D Sequest HT	Percolator q-Value (by Search Engine): A Mascot	Percolator q-Value (by Search Engine): A Sequest HT	Percolator q-Value (by Search Engine): B Mascot	Percolator q-Value (by Search Engine): B Sequest HT	Percolator q-Value (by Search Engine): C Mascot	Percolator q-Value (by Search Engine): C Sequest HT	Percolator q-Value (by Search Engine): D Mascot	Percolator q-Value (by Search Engine): D Sequest HT	Percolator PEP (by Search Engine): A Mascot	Percolator PEP (by Search Engine): A Sequest HT	Percolator PEP (by Search Engine): B Mascot	Percolator PEP (by Search Engine): B Sequest HT	Percolator PEP (by Search Engine): C Mascot	Percolator PEP (by Search Engine): C Sequest HT	Percolator PEP (by Search Engine): D Mascot	Percolator PEP (by Search Engine): D Sequest HT	Ions Score (by Search Engine): A Mascot	Ions Score (by Search Engine): B Mascot	Ions Score (by Search Engine): C Mascot	Ions Score (by Search Engine): D Mascot	XCorr (by Search Engine): A Sequest HT
	FALSE	High	[R].SGPYQTIAEVR.[N]			FALSE		0.0263088	0.000921823	1	1	2	CFW94595.1	CFW94595.1 [230-240]	0	1220.63	High	Not Found	Not Found	Not Found	High	High	Low	n/a	n/a	n/a	n/a	n/a	0.0001232	0	0.8688						0.002367	0.003228	1						32	2			2.53
FALSE	Medium	Master Protein	XP_319641.4	AGAP008895-PA [Anopheles gambiae str. PEST]	0.013	FALSE		2.433	High	Not Found	Not Found	Not Found	6	1	2	1	1	156	17.3	5.59	33				2.84				1	1							cell organization and biogenesis;regulation of biological process	cytoskeleton		Pf04699	1279862		AgaP_AGAP008895	3R	Endocytosis			Actin-related protein 2/3 complex subunit 5 (ARP-2/3 subunit 5)	http://www.uniprot.org/uniprot/A0A1S4GZI4
	Checked	Confidence	Annotated Sequence	Modifications	Modifications in Master Proteins	Contaminant	Marked as	Qvality PEP	Qvality q-value	# Protein Groups	# Proteins	# PSMs	Master Protein Accessions	Positions in Master Proteins	# Missed Cleavages	Theo. MH+ [Da]	Found in Sample: [S23] F24: Sample, GFP-HA-ONN nsP3 Opal, 3	Found in Sample: [S24] F25: Sample, GFP-HA-ONN nsP3 Arg, 4	Found in Sample: [S40] F41: Sample, GFP-HA-CHIK nsP3 Opal, 5	Found in Sample: [S41] F42: Sample, GFP-HA-CHIK nsP3 Arg, 6	Confidence (by Search Engine): A Mascot	Confidence (by Search Engine): A Sequest HT	Confidence (by Search Engine): B Mascot	Confidence (by Search Engine): B Sequest HT	Confidence (by Search Engine): C Mascot	Confidence (by Search Engine): C Sequest HT	Confidence (by Search Engine): D Mascot	Confidence (by Search Engine): D Sequest HT	Percolator q-Value (by Search Engine): A Mascot	Percolator q-Value (by Search Engine): A Sequest HT	Percolator q-Value (by Search Engine): B Mascot	Percolator q-Value (by Search Engine): B Sequest HT	Percolator q-Value (by Search Engine): C Mascot	Percolator q-Value (by Search Engine): C Sequest HT	Percolator q-Value (by Search Engine): D Mascot	Percolator q-Value (by Search Engine): D Sequest HT	Percolator PEP (by Search Engine): A Mascot	Percolator PEP (by Search Engine): A Sequest HT	Percolator PEP (by Search Engine): B Mascot	Percolator PEP (by Search Engine): B Sequest HT	Percolator PEP (by Search Engine): C Mascot	Percolator PEP (by Search Engine): C Sequest HT	Percolator PEP (by Search Engine): D Mascot	Percolator PEP (by Search Engine): D Sequest HT	Ions Score (by Search Engine): A Mascot	Ions Score (by Search Engine): B Mascot	Ions Score (by Search Engine): C Mascot	Ions Score (by Search Engine): D Mascot	XCorr (by Search Engine): A Sequest HT
	FALSE	High	[K].DNALSLTLR.[V]			FALSE		0.0355253	0.000921823	1	1	2	XP_319641.4	XP_319641.4 [77-85]	0	1002.56	High	Not Found	Not Found	Not Found	High	High	n/a	n/a	Low	Low	n/a	n/a	0.0001232	0.0002182			0.05878	0.01602			0.003689	0.006738			0.4202	0.1371			33		13		2.84
FALSE	Medium	Master Protein	XP_311946.5	AGAP002953-PA [Anopheles gambiae str. PEST]	0.033	FALSE		2.055	High	Not Found	Not Found	Not Found	2	1	4	1	1	460	51.1	6.07	0								1								metabolic process		catalytic activity	Pf00481	1273010		AgaP_AGAP002953	2R			Acetyl [N-Term]	Mitogen-activated protein kinase kinase kinase 7-interacting protein 1	http://www.uniprot.org/uniprot/Q7QD46
	Checked	Confidence	Annotated Sequence	Modifications	Modifications in Master Proteins	Contaminant	Marked as	Qvality PEP	Qvality q-value	# Protein Groups	# Proteins	# PSMs	Master Protein Accessions	Positions in Master Proteins	# Missed Cleavages	Theo. MH+ [Da]	Found in Sample: [S23] F24: Sample, GFP-HA-ONN nsP3 Opal, 3	Found in Sample: [S24] F25: Sample, GFP-HA-ONN nsP3 Arg, 4	Found in Sample: [S40] F41: Sample, GFP-HA-CHIK nsP3 Opal, 5	Found in Sample: [S41] F42: Sample, GFP-HA-CHIK nsP3 Arg, 6	Confidence (by Search Engine): A Mascot	Confidence (by Search Engine): A Sequest HT	Confidence (by Search Engine): B Mascot	Confidence (by Search Engine): B Sequest HT	Confidence (by Search Engine): C Mascot	Confidence (by Search Engine): C Sequest HT	Confidence (by Search Engine): D Mascot	Confidence (by Search Engine): D Sequest HT	Percolator q-Value (by Search Engine): A Mascot	Percolator q-Value (by Search Engine): A Sequest HT	Percolator q-Value (by Search Engine): B Mascot	Percolator q-Value (by Search Engine): B Sequest HT	Percolator q-Value (by Search Engine): C Mascot	Percolator q-Value (by Search Engine): C Sequest HT	Percolator q-Value (by Search Engine): D Mascot	Percolator q-Value (by Search Engine): D Sequest HT	Percolator PEP (by Search Engine): A Mascot	Percolator PEP (by Search Engine): A Sequest HT	Percolator PEP (by Search Engine): B Mascot	Percolator PEP (by Search Engine): B Sequest HT	Percolator PEP (by Search Engine): C Mascot	Percolator PEP (by Search Engine): C Sequest HT	Percolator PEP (by Search Engine): D Mascot	Percolator PEP (by Search Engine): D Sequest HT	Ions Score (by Search Engine): A Mascot	Ions Score (by Search Engine): B Mascot	Ions Score (by Search Engine): C Mascot	Ions Score (by Search Engine): D Mascot	XCorr (by Search Engine): A Sequest HT
	FALSE	High	[-].MESMQNNNR.[T]	1xAcetyl [N-Term]; 3xDeamidated [Q5; N6; N8]; 2xOxidation [M1; M4]	XP_311946.5 1xAcetyl [N-Term]	FALSE		0.0644361	0.00410374	1	1	4	XP_311946.5	XP_311946.5 [1-9]	0	1200.41	High	Not Found	Not Found	Not Found	High	n/a	Low	n/a	n/a	n/a	n/a	n/a	0.0003282		0.9111						0.008805		1						2	11
FALSE	Medium	Master Protein	XP_311426.1	AGAP010714-PA, partial [Anopheles gambiae str. PEST]	0.034	FALSE		1.947	High	Not Found	Not Found	Not Found	3	1	2	1	1	297	33.5	9.67	0				2.92				1	1							metabolic process	cytoplasm	catalytic activity;protein binding	Pf00240, Pf02544	1272513		AgaP_AGAP010714	3L	Fatty acid elongation; Fatty acid metabolism; Biosynthesis of unsaturated fatty acids			Very-long-chain enoyl-CoA reductase	http://www.uniprot.org/uniprot/Q7PRK1
	Checked	Confidence	Annotated Sequence	Modifications	Modifications in Master Proteins	Contaminant	Marked as	Qvality PEP	Qvality q-value	# Protein Groups	# Proteins	# PSMs	Master Protein Accessions	Positions in Master Proteins	# Missed Cleavages	Theo. MH+ [Da]	Found in Sample: [S23] F24: Sample, GFP-HA-ONN nsP3 Opal, 3	Found in Sample: [S24] F25: Sample, GFP-HA-ONN nsP3 Arg, 4	Found in Sample: [S40] F41: Sample, GFP-HA-CHIK nsP3 Opal, 5	Found in Sample: [S41] F42: Sample, GFP-HA-CHIK nsP3 Arg, 6	Confidence (by Search Engine): A Mascot	Confidence (by Search Engine): A Sequest HT	Confidence (by Search Engine): B Mascot	Confidence (by Search Engine): B Sequest HT	Confidence (by Search Engine): C Mascot	Confidence (by Search Engine): C Sequest HT	Confidence (by Search Engine): D Mascot	Confidence (by Search Engine): D Sequest HT	Percolator q-Value (by Search Engine): A Mascot	Percolator q-Value (by Search Engine): A Sequest HT	Percolator q-Value (by Search Engine): B Mascot	Percolator q-Value (by Search Engine): B Sequest HT	Percolator q-Value (by Search Engine): C Mascot	Percolator q-Value (by Search Engine): C Sequest HT	Percolator q-Value (by Search Engine): D Mascot	Percolator q-Value (by Search Engine): D Sequest HT	Percolator PEP (by Search Engine): A Mascot	Percolator PEP (by Search Engine): A Sequest HT	Percolator PEP (by Search Engine): B Mascot	Percolator PEP (by Search Engine): B Sequest HT	Percolator PEP (by Search Engine): C Mascot	Percolator PEP (by Search Engine): C Sequest HT	Percolator PEP (by Search Engine): D Mascot	Percolator PEP (by Search Engine): D Sequest HT	Ions Score (by Search Engine): A Mascot	Ions Score (by Search Engine): B Mascot	Ions Score (by Search Engine): C Mascot	Ions Score (by Search Engine): D Mascot	XCorr (by Search Engine): A Sequest HT
	FALSE	High	[R].LLETLFVHR.[F]			FALSE		0.0964189	0.0072466	1	1	2	XP_311426.1	XP_311426.1 [133-141]	0	1127.66	High	Not Found	Not Found	Not Found	Low	Medium	Low	n/a	n/a	Low	Low	n/a	0.005979	0.0003749	0.8657			0.09317	0.883		0.0879	0.01129	1			0.5403	1		23	3		1	2.92
FALSE	High	Master Protein	XP_319941.4	AGAP009176-PA [Anopheles gambiae str. PEST]	0	FALSE		9.394	Not Found	High	High	High	1	2	10	2	1	2446	265.8	6.87		39	133	61		2.74	12.49	3.67			1	1	1	1	1	1	metabolic process		catalytic activity	Pf00106, Pf00107, Pf00109, Pf00550, Pf00698, Pf00975, Pf02801, Pf08659, Pf13602, Pf14765	1280133		AgaP_AGAP009176	3R	Metabolic pathways; Fatty acid metabolism; Fatty acid biosynthesis
	Checked	Confidence	Annotated Sequence	Modifications	Modifications in Master Proteins	Contaminant	Marked as	Qvality PEP	Qvality q-value	# Protein Groups	# Proteins	# PSMs	Master Protein Accessions	Positions in Master Proteins	# Missed Cleavages	Theo. MH+ [Da]	Found in Sample: [S23] F24: Sample, GFP-HA-ONN nsP3 Opal, 3	Found in Sample: [S24] F25: Sample, GFP-HA-ONN nsP3 Arg, 4	Found in Sample: [S40] F41: Sample, GFP-HA-CHIK nsP3 Opal, 5	Found in Sample: [S41] F42: Sample, GFP-HA-CHIK nsP3 Arg, 6	Confidence (by Search Engine): A Mascot	Confidence (by Search Engine): A Sequest HT	Confidence (by Search Engine): B Mascot	Confidence (by Search Engine): B Sequest HT	Confidence (by Search Engine): C Mascot	Confidence (by Search Engine): C Sequest HT	Confidence (by Search Engine): D Mascot	Confidence (by Search Engine): D Sequest HT	Percolator q-Value (by Search Engine): A Mascot	Percolator q-Value (by Search Engine): A Sequest HT	Percolator q-Value (by Search Engine): B Mascot	Percolator q-Value (by Search Engine): B Sequest HT	Percolator q-Value (by Search Engine): C Mascot	Percolator q-Value (by Search Engine): C Sequest HT	Percolator q-Value (by Search Engine): D Mascot	Percolator q-Value (by Search Engine): D Sequest HT	Percolator PEP (by Search Engine): A Mascot	Percolator PEP (by Search Engine): A Sequest HT	Percolator PEP (by Search Engine): B Mascot	Percolator PEP (by Search Engine): B Sequest HT	Percolator PEP (by Search Engine): C Mascot	Percolator PEP (by Search Engine): C Sequest HT	Percolator PEP (by Search Engine): D Mascot	Percolator PEP (by Search Engine): D Sequest HT	Ions Score (by Search Engine): A Mascot	Ions Score (by Search Engine): B Mascot	Ions Score (by Search Engine): C Mascot	Ions Score (by Search Engine): D Mascot	XCorr (by Search Engine): A Sequest HT
	FALSE	High	[R].GVDLVLNSLAEEK.[L]			FALSE		0.0018478	0	1	1	6	XP_319941.4	XP_319941.4 [1685-1697]	0	1386.75	Not Found	Not Found	High	High	n/a	n/a	n/a	n/a	High	High	High	High					0	0	0	0					3.4e-05	0.0002389	0.0001289	0.001902			73	61
	FALSE	High	[R].GVDLVLNSLAEEK.[L]	1xDeamidated [N7]		FALSE		0.019508	0.000531723	1	1	2	XP_319941.4	XP_319941.4 [1685-1697]	0	1387.73	Not Found	Not Found	High	Not Found	n/a	n/a	n/a	n/a	High	High	n/a	n/a					0	0.0001376							0.001228	0.001397					43
	FALSE	High	[R].DGLLENSTEADFR.[A]			FALSE		0.0657585	0.00441835	1	1	2	XP_319941.4	XP_319941.4 [1921-1933]	0	1466.68	Not Found	High	Not Found	Not Found	n/a	n/a	High	Low	n/a	n/a	n/a	n/a			0.0003729	0.007342							0.009672	0.09948						39
FALSE	High	Master Protein	XP_003436267.1	AGAP002858-PC [Anopheles gambiae str. PEST]	0	FALSE		17.007	Not Found	High	High	Not Found	6	4	12	4	1	1040	115.3	5.6		58	155			3.28	18.04				1	1	4	4			transport		catalytic activity;metal ion binding;nucleotide binding;transporter activity	Pf00122, Pf00689, Pf00690, Pf00702, Pf08282, Pf13246	1273109		AgaP_AGAP002858	2R				Sodium/potassium-transporting ATPase subunit alpha	http://www.uniprot.org/uniprot/F5HKJ1
	Checked	Confidence	Annotated Sequence	Modifications	Modifications in Master Proteins	Contaminant	Marked as	Qvality PEP	Qvality q-value	# Protein Groups	# Proteins	# PSMs	Master Protein Accessions	Positions in Master Proteins	# Missed Cleavages	Theo. MH+ [Da]	Found in Sample: [S23] F24: Sample, GFP-HA-ONN nsP3 Opal, 3	Found in Sample: [S24] F25: Sample, GFP-HA-ONN nsP3 Arg, 4	Found in Sample: [S40] F41: Sample, GFP-HA-CHIK nsP3 Opal, 5	Found in Sample: [S41] F42: Sample, GFP-HA-CHIK nsP3 Arg, 6	Confidence (by Search Engine): A Mascot	Confidence (by Search Engine): A Sequest HT	Confidence (by Search Engine): B Mascot	Confidence (by Search Engine): B Sequest HT	Confidence (by Search Engine): C Mascot	Confidence (by Search Engine): C Sequest HT	Confidence (by Search Engine): D Mascot	Confidence (by Search Engine): D Sequest HT	Percolator q-Value (by Search Engine): A Mascot	Percolator q-Value (by Search Engine): A Sequest HT	Percolator q-Value (by Search Engine): B Mascot	Percolator q-Value (by Search Engine): B Sequest HT	Percolator q-Value (by Search Engine): C Mascot	Percolator q-Value (by Search Engine): C Sequest HT	Percolator q-Value (by Search Engine): D Mascot	Percolator q-Value (by Search Engine): D Sequest HT	Percolator PEP (by Search Engine): A Mascot	Percolator PEP (by Search Engine): A Sequest HT	Percolator PEP (by Search Engine): B Mascot	Percolator PEP (by Search Engine): B Sequest HT	Percolator PEP (by Search Engine): C Mascot	Percolator PEP (by Search Engine): C Sequest HT	Percolator PEP (by Search Engine): D Mascot	Percolator PEP (by Search Engine): D Sequest HT	Ions Score (by Search Engine): A Mascot	Ions Score (by Search Engine): B Mascot	Ions Score (by Search Engine): C Mascot	Ions Score (by Search Engine): D Mascot	XCorr (by Search Engine): A Sequest HT
	FALSE	High	[K].SVGIISEGNETVEDIAQR.[L]			FALSE		0.000725417	0	1	4	4	XP_003436267.1	XP_003436267.1 [647-664]	0	1916.96	Not Found	Not Found	High	Not Found	n/a	n/a	n/a	n/a	High	High	n/a	n/a					0	0							8.167e-06	0.0001403					59
	FALSE	High	[R].DLSSDQLDEILR.[Y]			FALSE		0.00203998	0	1	4	4	XP_003436267.1	XP_003436267.1 [689-700]	0	1403.7	Not Found	High	High	Not Found	n/a	n/a	High	High	High	High	n/a	Low			0	0.0001417	0	0.0001376		0.875			5.642e-05	0.001174	0.0001232	0.0007429		1		58	55
	FALSE	High	[K].VDNSSLTGESEPQSR.[G]			FALSE		0.0203003	0.000531723	1	4	2	XP_003436267.1	XP_003436267.1 [230-244]	0	1605.74	Not Found	Not Found	High	Not Found	n/a	n/a	Low	Low	High	High	n/a	n/a			0.8735	0.734	0	0.0001376					1	1	0.001305	0.003518				6	47
	FALSE	High	[R].IAGLASGLDTGETPIAK.[E]			FALSE		0.0641098	0.00410374	1	4	2	XP_003436267.1	XP_003436267.1 [287-303]	0	1613.87	Not Found	Not Found	High	Not Found	n/a	n/a	n/a	n/a	High	High	n/a	n/a					0	0.0001376							0.007318	0.004394					38
FALSE	High	Master Protein	XP_553715.3	AGAP009835-PA, partial [Anopheles gambiae str. PEST]	0	FALSE		13.812	Not Found	High	High	Not Found	1	2	7	2	1	1877	210.6	7.53			123			2.53	10.59					1	2	2			transport		catalytic activity;nucleotide binding;transporter activity	Pf00005, Pf00664	1279254		AgaP_AGAP009835	3R	ABC transporters			multidrug resistance-associated protein 1	http://www.uniprot.org/uniprot/Q5TP25
	Checked	Confidence	Annotated Sequence	Modifications	Modifications in Master Proteins	Contaminant	Marked as	Qvality PEP	Qvality q-value	# Protein Groups	# Proteins	# PSMs	Master Protein Accessions	Positions in Master Proteins	# Missed Cleavages	Theo. MH+ [Da]	Found in Sample: [S23] F24: Sample, GFP-HA-ONN nsP3 Opal, 3	Found in Sample: [S24] F25: Sample, GFP-HA-ONN nsP3 Arg, 4	Found in Sample: [S40] F41: Sample, GFP-HA-CHIK nsP3 Opal, 5	Found in Sample: [S41] F42: Sample, GFP-HA-CHIK nsP3 Arg, 6	Confidence (by Search Engine): A Mascot	Confidence (by Search Engine): A Sequest HT	Confidence (by Search Engine): B Mascot	Confidence (by Search Engine): B Sequest HT	Confidence (by Search Engine): C Mascot	Confidence (by Search Engine): C Sequest HT	Confidence (by Search Engine): D Mascot	Confidence (by Search Engine): D Sequest HT	Percolator q-Value (by Search Engine): A Mascot	Percolator q-Value (by Search Engine): A Sequest HT	Percolator q-Value (by Search Engine): B Mascot	Percolator q-Value (by Search Engine): B Sequest HT	Percolator q-Value (by Search Engine): C Mascot	Percolator q-Value (by Search Engine): C Sequest HT	Percolator q-Value (by Search Engine): D Mascot	Percolator q-Value (by Search Engine): D Sequest HT	Percolator PEP (by Search Engine): A Mascot	Percolator PEP (by Search Engine): A Sequest HT	Percolator PEP (by Search Engine): B Mascot	Percolator PEP (by Search Engine): B Sequest HT	Percolator PEP (by Search Engine): C Mascot	Percolator PEP (by Search Engine): C Sequest HT	Percolator PEP (by Search Engine): D Mascot	Percolator PEP (by Search Engine): D Sequest HT	Ions Score (by Search Engine): A Mascot	Ions Score (by Search Engine): B Mascot	Ions Score (by Search Engine): C Mascot	Ions Score (by Search Engine): D Mascot	XCorr (by Search Engine): A Sequest HT
	FALSE	High	[R].MTSDVETNIVAVER.[I]	1xDeamidated [N8]; 1xOxidation [M1]		FALSE		0.000837326	0	1	1	2	XP_553715.3	XP_553715.3 [1595-1608]	0	1580.75	Not Found	Not Found	High	Not Found	n/a	n/a	n/a	n/a	High	High	n/a	n/a					0	0							1.012e-05	6.487e-05					59
	FALSE	High	[R].MTSDVETNIVAVER.[I]	1xOxidation [M1]		FALSE		0.000159642	0	1	1	2	XP_553715.3	XP_553715.3 [1595-1608]	0	1579.76	Not Found	Not Found	High	Not Found	n/a	n/a	n/a	n/a	High	High	n/a	n/a					0	0							8.089e-07	0.0001426					89
	FALSE	High	[R].TALISAIYR.[K]			FALSE		0.038886	0.000921823	1	1	3	XP_553715.3	XP_553715.3 [386-394]	0	1007.59	Not Found	High	High	Not Found	n/a	Low	Low	Medium	High	High	n/a	Low		0.7356	0.01534	0.001531	0	0.0001376		0.807		1	0.1819	0.02228	0.006107	0.001885		1		19	23		1.06
FALSE	High	Master Protein	XP_318752.4	AGAP009694-PA, partial [Anopheles gambiae str. PEST]	0	FALSE		12.112	Not Found	High	High	Not Found	10	4	10	4	1	544	58.6	6.3		32	85			3.3	11.15				1	1	4	4			metabolic process		nucleotide binding;protein binding	Pf00118	1279082		AgaP_AGAP009694	3R
	Checked	Confidence	Annotated Sequence	Modifications	Modifications in Master Proteins	Contaminant	Marked as	Qvality PEP	Qvality q-value	# Protein Groups	# Proteins	# PSMs	Master Protein Accessions	Positions in Master Proteins	# Missed Cleavages	Theo. MH+ [Da]	Found in Sample: [S23] F24: Sample, GFP-HA-ONN nsP3 Opal, 3	Found in Sample: [S24] F25: Sample, GFP-HA-ONN nsP3 Arg, 4	Found in Sample: [S40] F41: Sample, GFP-HA-CHIK nsP3 Opal, 5	Found in Sample: [S41] F42: Sample, GFP-HA-CHIK nsP3 Arg, 6	Confidence (by Search Engine): A Mascot	Confidence (by Search Engine): A Sequest HT	Confidence (by Search Engine): B Mascot	Confidence (by Search Engine): B Sequest HT	Confidence (by Search Engine): C Mascot	Confidence (by Search Engine): C Sequest HT	Confidence (by Search Engine): D Mascot	Confidence (by Search Engine): D Sequest HT	Percolator q-Value (by Search Engine): A Mascot	Percolator q-Value (by Search Engine): A Sequest HT	Percolator q-Value (by Search Engine): B Mascot	Percolator q-Value (by Search Engine): B Sequest HT	Percolator q-Value (by Search Engine): C Mascot	Percolator q-Value (by Search Engine): C Sequest HT	Percolator q-Value (by Search Engine): D Mascot	Percolator q-Value (by Search Engine): D Sequest HT	Percolator PEP (by Search Engine): A Mascot	Percolator PEP (by Search Engine): A Sequest HT	Percolator PEP (by Search Engine): B Mascot	Percolator PEP (by Search Engine): B Sequest HT	Percolator PEP (by Search Engine): C Mascot	Percolator PEP (by Search Engine): C Sequest HT	Percolator PEP (by Search Engine): D Mascot	Percolator PEP (by Search Engine): D Sequest HT	Ions Score (by Search Engine): A Mascot	Ions Score (by Search Engine): B Mascot	Ions Score (by Search Engine): C Mascot	Ions Score (by Search Engine): D Mascot	XCorr (by Search Engine): A Sequest HT
	FALSE	High	[R].NAGQIEVTNDGATILR.[A]			FALSE		0.00537937	0	1	1	2	XP_318752.4	XP_318752.4 [60-75]	0	1671.87	Not Found	Not Found	High	Not Found	n/a	n/a	n/a	n/a	High	High	n/a	n/a					0	0							0.0001734	0.0003774					51
	FALSE	High	[R].TALQGAAADNSANQER.[F]			FALSE		0.0119928	0	1	1	2	XP_318752.4	XP_318752.4 [142-157]	0	1616.76	Not Found	Not Found	High	Not Found	n/a	n/a	n/a	n/a	High	High	n/a	n/a					0	0							0.0005851	0.0002557					49
	FALSE	High	[R].GATQQIIDEAER.[S]			FALSE		0.0381122	0.000921823	1	1	4	XP_318752.4	XP_318752.4 [380-391]	0	1330.66	Not Found	High	High	Not Found	n/a	n/a	Medium	Low	High	High	n/a	n/a			0.001972	0.005465	0	0.0001376					0.03803	0.07822	0.006504	0.001827				32	25
	FALSE	High	[K].ILAHNINVFINR.[Q]			FALSE		0.0930212	0.0072466	1	1	2	XP_318752.4	XP_318752.4 [285-296]	0	1423.82	Not Found	Not Found	High	Not Found	n/a	n/a	n/a	n/a	Medium	High	n/a	n/a					0.000349	0.000561							0.01254	0.009534					5
FALSE	High	Master Protein	XP_321726.5	AGAP001407-PA [Anopheles gambiae str. PEST]	0	FALSE		6.985	Not Found	High	High	Not Found	10	3	6	3	1	392	44.3	7.03		0	53			2.29	5.12				1	1	2	2			metabolic process;response to stimulus	cytoplasm	catalytic activity;nucleotide binding;RNA binding	Pf00004, Pf00910, Pf01078, Pf05496, Pf07724, Pf07726, Pf07728, Pf13191, Pf13401	1281769		AgaP_AGAP001407	2R	Proteasome	Proteasome Degradation
	Checked	Confidence	Annotated Sequence	Modifications	Modifications in Master Proteins	Contaminant	Marked as	Qvality PEP	Qvality q-value	# Protein Groups	# Proteins	# PSMs	Master Protein Accessions	Positions in Master Proteins	# Missed Cleavages	Theo. MH+ [Da]	Found in Sample: [S23] F24: Sample, GFP-HA-ONN nsP3 Opal, 3	Found in Sample: [S24] F25: Sample, GFP-HA-ONN nsP3 Arg, 4	Found in Sample: [S40] F41: Sample, GFP-HA-CHIK nsP3 Opal, 5	Found in Sample: [S41] F42: Sample, GFP-HA-CHIK nsP3 Arg, 6	Confidence (by Search Engine): A Mascot	Confidence (by Search Engine): A Sequest HT	Confidence (by Search Engine): B Mascot	Confidence (by Search Engine): B Sequest HT	Confidence (by Search Engine): C Mascot	Confidence (by Search Engine): C Sequest HT	Confidence (by Search Engine): D Mascot	Confidence (by Search Engine): D Sequest HT	Percolator q-Value (by Search Engine): A Mascot	Percolator q-Value (by Search Engine): A Sequest HT	Percolator q-Value (by Search Engine): B Mascot	Percolator q-Value (by Search Engine): B Sequest HT	Percolator q-Value (by Search Engine): C Mascot	Percolator q-Value (by Search Engine): C Sequest HT	Percolator q-Value (by Search Engine): D Mascot	Percolator q-Value (by Search Engine): D Sequest HT	Percolator PEP (by Search Engine): A Mascot	Percolator PEP (by Search Engine): A Sequest HT	Percolator PEP (by Search Engine): B Mascot	Percolator PEP (by Search Engine): B Sequest HT	Percolator PEP (by Search Engine): C Mascot	Percolator PEP (by Search Engine): C Sequest HT	Percolator PEP (by Search Engine): D Mascot	Percolator PEP (by Search Engine): D Sequest HT	Ions Score (by Search Engine): A Mascot	Ions Score (by Search Engine): B Mascot	Ions Score (by Search Engine): C Mascot	Ions Score (by Search Engine): D Mascot	XCorr (by Search Engine): A Sequest HT
	FALSE	High	[R].VALDMTTLTIMR.[Y]	2xOxidation [M5; M11]		FALSE		0.0158325	0.000531723	1	1	2	XP_321726.5	XP_321726.5 [101-112]	0	1396.72	Not Found	Not Found	High	Not Found	n/a	n/a	n/a	n/a	High	High	n/a	n/a					0	0.0001376							0.000897	0.004415					46
	FALSE	High	[R].AVASQLDANFLK.[V]			FALSE		0.0857086	0.00708362	1	1	2	XP_321726.5	XP_321726.5 [189-200]	0	1276.69	Not Found	Not Found	High	Not Found	n/a	n/a	n/a	n/a	Medium	High	n/a	Low					0.0002488	0.0004973		0.7934					0.0112	0.008638		1			28
	FALSE	High	[R].EVIELPLLNPELFLR.[V]			FALSE		0.110763	0.00777577	1	1	2	XP_321726.5	XP_321726.5 [150-164]	0	1795.04	Not Found	High	Not Found	Not Found	n/a	n/a	Medium	Medium	n/a	n/a	n/a	n/a			0.0008842	0.0008507							0.02335	0.01336						8
FALSE	High	Master Protein	XP_310154.1	AGAP009537-PA [Anopheles gambiae str. PEST]	0	FALSE		6.894	Not Found	High	High	Not Found	14	2	6	2	1	108	11.8	9.57		36	60			2.83	6.23				1	1	2	2						Pf00034, Pf13442, Pf14495	1271373		AgaP_AGAP009537	3R	Metabolic pathways; Apoptosis - fly; Sulfur metabolism; Apoptosis - multiple species
	Checked	Confidence	Annotated Sequence	Modifications	Modifications in Master Proteins	Contaminant	Marked as	Qvality PEP	Qvality q-value	# Protein Groups	# Proteins	# PSMs	Master Protein Accessions	Positions in Master Proteins	# Missed Cleavages	Theo. MH+ [Da]	Found in Sample: [S23] F24: Sample, GFP-HA-ONN nsP3 Opal, 3	Found in Sample: [S24] F25: Sample, GFP-HA-ONN nsP3 Arg, 4	Found in Sample: [S40] F41: Sample, GFP-HA-CHIK nsP3 Opal, 5	Found in Sample: [S41] F42: Sample, GFP-HA-CHIK nsP3 Arg, 6	Confidence (by Search Engine): A Mascot	Confidence (by Search Engine): A Sequest HT	Confidence (by Search Engine): B Mascot	Confidence (by Search Engine): B Sequest HT	Confidence (by Search Engine): C Mascot	Confidence (by Search Engine): C Sequest HT	Confidence (by Search Engine): D Mascot	Confidence (by Search Engine): D Sequest HT	Percolator q-Value (by Search Engine): A Mascot	Percolator q-Value (by Search Engine): A Sequest HT	Percolator q-Value (by Search Engine): B Mascot	Percolator q-Value (by Search Engine): B Sequest HT	Percolator q-Value (by Search Engine): C Mascot	Percolator q-Value (by Search Engine): C Sequest HT	Percolator q-Value (by Search Engine): D Mascot	Percolator q-Value (by Search Engine): D Sequest HT	Percolator PEP (by Search Engine): A Mascot	Percolator PEP (by Search Engine): A Sequest HT	Percolator PEP (by Search Engine): B Mascot	Percolator PEP (by Search Engine): B Sequest HT	Percolator PEP (by Search Engine): C Mascot	Percolator PEP (by Search Engine): C Sequest HT	Percolator PEP (by Search Engine): D Mascot	Percolator PEP (by Search Engine): D Sequest HT	Ions Score (by Search Engine): A Mascot	Ions Score (by Search Engine): B Mascot	Ions Score (by Search Engine): C Mascot	Ions Score (by Search Engine): D Mascot	XCorr (by Search Engine): A Sequest HT
	FALSE	High	[K].TGQAAGFSYTDANK.[A]			FALSE		0.000631582	0	1	1	4	XP_310154.1	XP_310154.1 [45-58]	0	1430.65	Not Found	High	High	Not Found	n/a	n/a	Medium	Medium	High	High	n/a	n/a			0.0005644	0.001648	0	0					0.01452	0.02974	6.584e-06	6.17e-05				36	60
	FALSE	High	[R].KTGQAAGFSYTDANK.[A]			FALSE		0.12535	0.00934126	1	1	2	XP_310154.1	XP_310154.1 [44-58]	1	1558.75	Not Found	Not Found	High	Not Found	n/a	Low	Low	n/a	Medium	Medium	Low	Low		0.9494	0.9169		0.0005714	0.00258	0.9275	0.9556		1	1		0.01937	0.03965	1	1		3	11	4	1.74
FALSE	High	Master Protein	XP_316741.3	AGAP004653-PA [Anopheles gambiae str. PEST]	0	FALSE		5.44	Not Found	High	High	Not Found	8	2	4	2	1	254	27.6	8.73		40	35			3.01	2.41				1	1	1	1						Pf01012	1277298		AgaP_AGAP004653	2R
	Checked	Confidence	Annotated Sequence	Modifications	Modifications in Master Proteins	Contaminant	Marked as	Qvality PEP	Qvality q-value	# Protein Groups	# Proteins	# PSMs	Master Protein Accessions	Positions in Master Proteins	# Missed Cleavages	Theo. MH+ [Da]	Found in Sample: [S23] F24: Sample, GFP-HA-ONN nsP3 Opal, 3	Found in Sample: [S24] F25: Sample, GFP-HA-ONN nsP3 Arg, 4	Found in Sample: [S40] F41: Sample, GFP-HA-CHIK nsP3 Opal, 5	Found in Sample: [S41] F42: Sample, GFP-HA-CHIK nsP3 Arg, 6	Confidence (by Search Engine): A Mascot	Confidence (by Search Engine): A Sequest HT	Confidence (by Search Engine): B Mascot	Confidence (by Search Engine): B Sequest HT	Confidence (by Search Engine): C Mascot	Confidence (by Search Engine): C Sequest HT	Confidence (by Search Engine): D Mascot	Confidence (by Search Engine): D Sequest HT	Percolator q-Value (by Search Engine): A Mascot	Percolator q-Value (by Search Engine): A Sequest HT	Percolator q-Value (by Search Engine): B Mascot	Percolator q-Value (by Search Engine): B Sequest HT	Percolator q-Value (by Search Engine): C Mascot	Percolator q-Value (by Search Engine): C Sequest HT	Percolator q-Value (by Search Engine): D Mascot	Percolator q-Value (by Search Engine): D Sequest HT	Percolator PEP (by Search Engine): A Mascot	Percolator PEP (by Search Engine): A Sequest HT	Percolator PEP (by Search Engine): B Mascot	Percolator PEP (by Search Engine): B Sequest HT	Percolator PEP (by Search Engine): C Mascot	Percolator PEP (by Search Engine): C Sequest HT	Percolator PEP (by Search Engine): D Mascot	Percolator PEP (by Search Engine): D Sequest HT	Ions Score (by Search Engine): A Mascot	Ions Score (by Search Engine): B Mascot	Ions Score (by Search Engine): C Mascot	Ions Score (by Search Engine): D Mascot	XCorr (by Search Engine): A Sequest HT
	FALSE	High	[R].IEIVSIEDPPVR.[Q]			FALSE		0.0111339	0	1	1	2	XP_316741.3	XP_316741.3 [220-231]	0	1366.76	Not Found	High	Not Found	Not Found	n/a	n/a	High	High	n/a	n/a	n/a	n/a			0	0.0001417							0.0007057	0.001458						40
	FALSE	High	[K].DLGVDTTPR.[I]			FALSE		0.050788	0.00303242	1	1	2	XP_316741.3	XP_316741.3 [211-219]	0	973.495	Not Found	Not Found	High	Not Found	n/a	n/a	n/a	Low	High	High	Low	n/a				0.8747	0	0.0004973	0.8306					1	0.00515	0.008057	1				35	4
FALSE	High	Master Protein	XP_003437143.1	AGAP000941-PB [Anopheles gambiae str. PEST]	0	FALSE		5.422	Not Found	High	High	Not Found	14	1	4	1	1	198	22	5.49		15	24			5.02	4.03				1	1	1	1						Pf00011	1270438		AgaP_AGAP000941	X				Heat shock protein beta-1 (HSP20-like)
	Checked	Confidence	Annotated Sequence	Modifications	Modifications in Master Proteins	Contaminant	Marked as	Qvality PEP	Qvality q-value	# Protein Groups	# Proteins	# PSMs	Master Protein Accessions	Positions in Master Proteins	# Missed Cleavages	Theo. MH+ [Da]	Found in Sample: [S23] F24: Sample, GFP-HA-ONN nsP3 Opal, 3	Found in Sample: [S24] F25: Sample, GFP-HA-ONN nsP3 Arg, 4	Found in Sample: [S40] F41: Sample, GFP-HA-CHIK nsP3 Opal, 5	Found in Sample: [S41] F42: Sample, GFP-HA-CHIK nsP3 Arg, 6	Confidence (by Search Engine): A Mascot	Confidence (by Search Engine): A Sequest HT	Confidence (by Search Engine): B Mascot	Confidence (by Search Engine): B Sequest HT	Confidence (by Search Engine): C Mascot	Confidence (by Search Engine): C Sequest HT	Confidence (by Search Engine): D Mascot	Confidence (by Search Engine): D Sequest HT	Percolator q-Value (by Search Engine): A Mascot	Percolator q-Value (by Search Engine): A Sequest HT	Percolator q-Value (by Search Engine): B Mascot	Percolator q-Value (by Search Engine): B Sequest HT	Percolator q-Value (by Search Engine): C Mascot	Percolator q-Value (by Search Engine): C Sequest HT	Percolator q-Value (by Search Engine): D Mascot	Percolator q-Value (by Search Engine): D Sequest HT	Percolator PEP (by Search Engine): A Mascot	Percolator PEP (by Search Engine): A Sequest HT	Percolator PEP (by Search Engine): B Mascot	Percolator PEP (by Search Engine): B Sequest HT	Percolator PEP (by Search Engine): C Mascot	Percolator PEP (by Search Engine): C Sequest HT	Percolator PEP (by Search Engine): D Mascot	Percolator PEP (by Search Engine): D Sequest HT	Ions Score (by Search Engine): A Mascot	Ions Score (by Search Engine): B Mascot	Ions Score (by Search Engine): C Mascot	Ions Score (by Search Engine): D Mascot	XCorr (by Search Engine): A Sequest HT
	FALSE	High	[K].DGVLTVDAPIQPEALLAGETMVPIAHN.[-]	1xDeamidated [Q11]; 1xOxidation [M21]		FALSE		0.0246556	0.000531723	1	2	2	XP_003437143.1	XP_003437143.1 [172-198]	0	2788.41	Not Found	High	Not Found	Not Found	n/a	n/a	Low	High	n/a	n/a	n/a	n/a			0.008841	0.0001417							0.1275	0.001099						15
	FALSE	High	[K].DGVLTVDAPIQPEALLAGETMVPIAHN.[-]	1xOxidation [M21]		FALSE		0.0386911	0.000921823	1	2	2	XP_003437143.1	XP_003437143.1 [172-198]	0	2787.42	Not Found	Not Found	High	Not Found	n/a	n/a	n/a	n/a	High	High	n/a	n/a					0	0.0002587							0.003447	0.006676					24
FALSE	High	Master Protein	XP_320915.2	AGAP002122-PA [Anopheles gambiae str. PEST]	0	FALSE		5.099	Not Found	High	High	Not Found	16	2	8	2	1	134	15.8	11.19		59	55			5.64	6.01				2	2	2	2			metabolic process	ribosome	structural molecule activity	Pf01655	1281371		AgaP_AGAP002122	2R	Ribosome	Cytoplasmic Ribosomal Proteins
	Checked	Confidence	Annotated Sequence	Modifications	Modifications in Master Proteins	Contaminant	Marked as	Qvality PEP	Qvality q-value	# Protein Groups	# Proteins	# PSMs	Master Protein Accessions	Positions in Master Proteins	# Missed Cleavages	Theo. MH+ [Da]	Found in Sample: [S23] F24: Sample, GFP-HA-ONN nsP3 Opal, 3	Found in Sample: [S24] F25: Sample, GFP-HA-ONN nsP3 Arg, 4	Found in Sample: [S40] F41: Sample, GFP-HA-CHIK nsP3 Opal, 5	Found in Sample: [S41] F42: Sample, GFP-HA-CHIK nsP3 Arg, 6	Confidence (by Search Engine): A Mascot	Confidence (by Search Engine): A Sequest HT	Confidence (by Search Engine): B Mascot	Confidence (by Search Engine): B Sequest HT	Confidence (by Search Engine): C Mascot	Confidence (by Search Engine): C Sequest HT	Confidence (by Search Engine): D Mascot	Confidence (by Search Engine): D Sequest HT	Percolator q-Value (by Search Engine): A Mascot	Percolator q-Value (by Search Engine): A Sequest HT	Percolator q-Value (by Search Engine): B Mascot	Percolator q-Value (by Search Engine): B Sequest HT	Percolator q-Value (by Search Engine): C Mascot	Percolator q-Value (by Search Engine): C Sequest HT	Percolator q-Value (by Search Engine): D Mascot	Percolator q-Value (by Search Engine): D Sequest HT	Percolator PEP (by Search Engine): A Mascot	Percolator PEP (by Search Engine): A Sequest HT	Percolator PEP (by Search Engine): B Mascot	Percolator PEP (by Search Engine): B Sequest HT	Percolator PEP (by Search Engine): C Mascot	Percolator PEP (by Search Engine): C Sequest HT	Percolator PEP (by Search Engine): D Mascot	Percolator PEP (by Search Engine): D Sequest HT	Ions Score (by Search Engine): A Mascot	Ions Score (by Search Engine): B Mascot	Ions Score (by Search Engine): C Mascot	Ions Score (by Search Engine): D Mascot	XCorr (by Search Engine): A Sequest HT
	FALSE	High	[K].QLAIAVTNPNAR.[L]			FALSE		0.0215504	0.000531723	1	1	4	XP_320915.2	XP_320915.2 [116-127]	0	1267.71	Not Found	High	High	Not Found	Low	Low	High	Medium	High	High	n/a	n/a	0.5019	0.1775	0	0.001247	0	0.0001376			1	0.7987	0.001885	0.01896	0.002052	0.004834			3	48	48		1.36
	FALSE	High	[R].ELEVLMMQNR.[V]	2xOxidation [M6; M7]		FALSE		0.0454518	0.00223417	1	1	4	XP_320915.2	XP_320915.2 [83-92]	0	1294.61	Not Found	High	High	Not Found	n/a	n/a	High	Medium	High	High	n/a	n/a			0.0001368	0.0008507	0	0.0001376					0.00565	0.01604	0.0075	0.004223				30	29
FALSE	High	Master Protein	XP_003436748.1	AGAP004235-PC [Anopheles gambiae str. PEST]	0	FALSE		4.965	Not Found	High	High	Not Found	4	1	4	1	1	445	48.4	5.8		27	60			3.98	4.87				1	1	1	1			metabolic process		protein binding;RNA binding	Pf00736	1274080		AgaP_AGAP004235	2R				Elongation factor -1 delta
	Checked	Confidence	Annotated Sequence	Modifications	Modifications in Master Proteins	Contaminant	Marked as	Qvality PEP	Qvality q-value	# Protein Groups	# Proteins	# PSMs	Master Protein Accessions	Positions in Master Proteins	# Missed Cleavages	Theo. MH+ [Da]	Found in Sample: [S23] F24: Sample, GFP-HA-ONN nsP3 Opal, 3	Found in Sample: [S24] F25: Sample, GFP-HA-ONN nsP3 Arg, 4	Found in Sample: [S40] F41: Sample, GFP-HA-CHIK nsP3 Opal, 5	Found in Sample: [S41] F42: Sample, GFP-HA-CHIK nsP3 Arg, 6	Confidence (by Search Engine): A Mascot	Confidence (by Search Engine): A Sequest HT	Confidence (by Search Engine): B Mascot	Confidence (by Search Engine): B Sequest HT	Confidence (by Search Engine): C Mascot	Confidence (by Search Engine): C Sequest HT	Confidence (by Search Engine): D Mascot	Confidence (by Search Engine): D Sequest HT	Percolator q-Value (by Search Engine): A Mascot	Percolator q-Value (by Search Engine): A Sequest HT	Percolator q-Value (by Search Engine): B Mascot	Percolator q-Value (by Search Engine): B Sequest HT	Percolator q-Value (by Search Engine): C Mascot	Percolator q-Value (by Search Engine): C Sequest HT	Percolator q-Value (by Search Engine): D Mascot	Percolator q-Value (by Search Engine): D Sequest HT	Percolator PEP (by Search Engine): A Mascot	Percolator PEP (by Search Engine): A Sequest HT	Percolator PEP (by Search Engine): B Mascot	Percolator PEP (by Search Engine): B Sequest HT	Percolator PEP (by Search Engine): C Mascot	Percolator PEP (by Search Engine): C Sequest HT	Percolator PEP (by Search Engine): D Mascot	Percolator PEP (by Search Engine): D Sequest HT	Ions Score (by Search Engine): A Mascot	Ions Score (by Search Engine): B Mascot	Ions Score (by Search Engine): C Mascot	Ions Score (by Search Engine): D Mascot	XCorr (by Search Engine): A Sequest HT
	FALSE	High	[R].MDGIAALAASPGAELLDR.[L]	1xOxidation [M1]		FALSE		0.000875449	0	1	2	4	XP_003436748.1	XP_003436748.1 [236-253]	0	1786.9	Not Found	High	High	Not Found	n/a	n/a	Low	Medium	High	High	n/a	n/a			0.004776	0.002202	0	0					0.07361	0.04097	1.084e-05	2.552e-05				27	60
FALSE	High	Master Protein	XP_315285.3	AGAP010331-PA [Anopheles gambiae str. PEST]	0.002	FALSE		4.427	Not Found	High	High	Not Found	4	2	5	2	1	812	90.9	5.6		44	48				6.64				1		2	2						Pf00012	1275989		AgaP_AGAP010331	3L	Protein processing in endoplasmic reticulum			Heat shock protein 110kDa (HSP70 domain)
	Checked	Confidence	Annotated Sequence	Modifications	Modifications in Master Proteins	Contaminant	Marked as	Qvality PEP	Qvality q-value	# Protein Groups	# Proteins	# PSMs	Master Protein Accessions	Positions in Master Proteins	# Missed Cleavages	Theo. MH+ [Da]	Found in Sample: [S23] F24: Sample, GFP-HA-ONN nsP3 Opal, 3	Found in Sample: [S24] F25: Sample, GFP-HA-ONN nsP3 Arg, 4	Found in Sample: [S40] F41: Sample, GFP-HA-CHIK nsP3 Opal, 5	Found in Sample: [S41] F42: Sample, GFP-HA-CHIK nsP3 Arg, 6	Confidence (by Search Engine): A Mascot	Confidence (by Search Engine): A Sequest HT	Confidence (by Search Engine): B Mascot	Confidence (by Search Engine): B Sequest HT	Confidence (by Search Engine): C Mascot	Confidence (by Search Engine): C Sequest HT	Confidence (by Search Engine): D Mascot	Confidence (by Search Engine): D Sequest HT	Percolator q-Value (by Search Engine): A Mascot	Percolator q-Value (by Search Engine): A Sequest HT	Percolator q-Value (by Search Engine): B Mascot	Percolator q-Value (by Search Engine): B Sequest HT	Percolator q-Value (by Search Engine): C Mascot	Percolator q-Value (by Search Engine): C Sequest HT	Percolator q-Value (by Search Engine): D Mascot	Percolator q-Value (by Search Engine): D Sequest HT	Percolator PEP (by Search Engine): A Mascot	Percolator PEP (by Search Engine): A Sequest HT	Percolator PEP (by Search Engine): B Mascot	Percolator PEP (by Search Engine): B Sequest HT	Percolator PEP (by Search Engine): C Mascot	Percolator PEP (by Search Engine): C Sequest HT	Percolator PEP (by Search Engine): D Mascot	Percolator PEP (by Search Engine): D Sequest HT	Ions Score (by Search Engine): A Mascot	Ions Score (by Search Engine): B Mascot	Ions Score (by Search Engine): C Mascot	Ions Score (by Search Engine): D Mascot	XCorr (by Search Engine): A Sequest HT
	FALSE	High	[K].YEHLTETEMINITEAAQK.[A]	1xOxidation [M9]		FALSE		0.061248	0.00410374	1	1	2	XP_315285.3	XP_315285.3 [698-715]	0	2137.01	Not Found	Not Found	High	Not Found	n/a	n/a	n/a	n/a	High	High	n/a	n/a					0	0.0001376							0.007145	0.004059					16
	FALSE	High	[R].NALEEQVYEIR.[E]			FALSE		0.0727989	0.00472181	1	1	3	XP_315285.3	XP_315285.3 [592-602]	0	1363.69	Not Found	High	High	Not Found	n/a	n/a	Medium	Low	High	Low	n/a	n/a			0.0004836	0.012	0.0001305	0.007183					0.01113	0.1366	0.009226	0.07629				44	48
FALSE	High	Master Protein	AAL68781.1	calreticulin [Anopheles gambiae]	0.005	FALSE		3.409	Not Found	High	High	Not Found	3	1	4	1	1	406	46.3	4.56		31	47			4.09	3.48				1	1	1	1			metabolic process	endoplasmic reticulum	metal ion binding;protein binding	Pf00262								calreticulin
	Checked	Confidence	Annotated Sequence	Modifications	Modifications in Master Proteins	Contaminant	Marked as	Qvality PEP	Qvality q-value	# Protein Groups	# Proteins	# PSMs	Master Protein Accessions	Positions in Master Proteins	# Missed Cleavages	Theo. MH+ [Da]	Found in Sample: [S23] F24: Sample, GFP-HA-ONN nsP3 Opal, 3	Found in Sample: [S24] F25: Sample, GFP-HA-ONN nsP3 Arg, 4	Found in Sample: [S40] F41: Sample, GFP-HA-CHIK nsP3 Opal, 5	Found in Sample: [S41] F42: Sample, GFP-HA-CHIK nsP3 Arg, 6	Confidence (by Search Engine): A Mascot	Confidence (by Search Engine): A Sequest HT	Confidence (by Search Engine): B Mascot	Confidence (by Search Engine): B Sequest HT	Confidence (by Search Engine): C Mascot	Confidence (by Search Engine): C Sequest HT	Confidence (by Search Engine): D Mascot	Confidence (by Search Engine): D Sequest HT	Percolator q-Value (by Search Engine): A Mascot	Percolator q-Value (by Search Engine): A Sequest HT	Percolator q-Value (by Search Engine): B Mascot	Percolator q-Value (by Search Engine): B Sequest HT	Percolator q-Value (by Search Engine): C Mascot	Percolator q-Value (by Search Engine): C Sequest HT	Percolator q-Value (by Search Engine): D Mascot	Percolator q-Value (by Search Engine): D Sequest HT	Percolator PEP (by Search Engine): A Mascot	Percolator PEP (by Search Engine): A Sequest HT	Percolator PEP (by Search Engine): B Mascot	Percolator PEP (by Search Engine): B Sequest HT	Percolator PEP (by Search Engine): C Mascot	Percolator PEP (by Search Engine): C Sequest HT	Percolator PEP (by Search Engine): D Mascot	Percolator PEP (by Search Engine): D Sequest HT	Ions Score (by Search Engine): A Mascot	Ions Score (by Search Engine): B Mascot	Ions Score (by Search Engine): C Mascot	Modifications	XCorr (by Search Engine): A Sequest HT
	FALSE	High	[R].ADNTYEVLIDNEK.[V]			FALSE		0.00917885	0	1	2	4	AAL68781.1	AAL68781.1 [175-187]	0	1523.72	Not Found	High	High	Not Found	n/a	n/a	High	High	High	High	n/a	n/a			0	0.0001417	0	0.0001376					0.001033	0.0007065	0.0003897	0.0009156				31	47
FALSE	Medium	Master Protein	XP_320690.3	AGAP011824-PA [Anopheles gambiae str. PEST]	0.012	FALSE		2.833	Not Found	High	High	Not Found	5	1	3	1	1	221	25	5.47			28			2.77	3.37					1	1	1			cellular homeostasis;metabolic process;regulation of biological process		antioxidant activity;catalytic activity	Pf00578, Pf08534, Pf10417	1280823		TPX4	3L	Metabolic pathways
	Checked	Confidence	Annotated Sequence	Modifications	Modifications in Master Proteins	Contaminant	Marked as	Qvality PEP	Qvality q-value	# Protein Groups	# Proteins	# PSMs	Master Protein Accessions	Positions in Master Proteins	# Missed Cleavages	Theo. MH+ [Da]	Found in Sample: [S23] F24: Sample, GFP-HA-ONN nsP3 Opal, 3	Found in Sample: [S24] F25: Sample, GFP-HA-ONN nsP3 Arg, 4	Found in Sample: [S40] F41: Sample, GFP-HA-CHIK nsP3 Opal, 5	Found in Sample: [S41] F42: Sample, GFP-HA-CHIK nsP3 Arg, 6	Confidence (by Search Engine): A Mascot	Confidence (by Search Engine): A Sequest HT	Confidence (by Search Engine): B Mascot	Confidence (by Search Engine): B Sequest HT	Confidence (by Search Engine): C Mascot	Confidence (by Search Engine): C Sequest HT	Confidence (by Search Engine): D Mascot	Confidence (by Search Engine): D Sequest HT	Percolator q-Value (by Search Engine): A Mascot	Percolator q-Value (by Search Engine): A Sequest HT	Percolator q-Value (by Search Engine): B Mascot	Percolator q-Value (by Search Engine): B Sequest HT	Percolator q-Value (by Search Engine): C Mascot	Percolator q-Value (by Search Engine): C Sequest HT	Percolator q-Value (by Search Engine): D Mascot	Percolator q-Value (by Search Engine): D Sequest HT	Percolator PEP (by Search Engine): A Mascot	Percolator PEP (by Search Engine): A Sequest HT	Percolator PEP (by Search Engine): B Mascot	Percolator PEP (by Search Engine): B Sequest HT	Percolator PEP (by Search Engine): C Mascot	Percolator PEP (by Search Engine): C Sequest HT	Percolator PEP (by Search Engine): D Mascot	Percolator PEP (by Search Engine): D Sequest HT	Ions Score (by Search Engine): A Mascot	Ions Score (by Search Engine): B Mascot	Ions Score (by Search Engine): C Mascot	Ions Score (by Search Engine): D Mascot	XCorr (by Search Engine): A Sequest HT
	FALSE	High	[R].VIDSLQLTDR.[L]			FALSE		0.0336184	0.000921823	1	1	3	XP_320690.3	XP_320690.3 [158-167]	0	1159.63	Not Found	High	High	Not Found	n/a	n/a	Low	Medium	High	High	n/a	n/a			0.01076	0.002782	0	0.0001376					0.1406	0.04754	0.006881	0.00147				20	28
FALSE	Medium	Master Protein	XP_312160.4	AGAP002762-PA [Anopheles gambiae str. PEST]	0.014	FALSE		2.37	Not Found	High	High	Not Found	2	1	4	1	1	542	59.4	6.84		0	43			1.97	2.94				1	1	1	1			metabolic process		nucleotide binding;protein binding	Pf00118	1273205		AgaP_AGAP002762	2R
	Checked	Confidence	Annotated Sequence	Modifications	Modifications in Master Proteins	Contaminant	Marked as	Qvality PEP	Qvality q-value	# Protein Groups	# Proteins	# PSMs	Master Protein Accessions	Positions in Master Proteins	# Missed Cleavages	Theo. MH+ [Da]	Found in Sample: [S23] F24: Sample, GFP-HA-ONN nsP3 Opal, 3	Found in Sample: [S24] F25: Sample, GFP-HA-ONN nsP3 Arg, 4	Found in Sample: [S40] F41: Sample, GFP-HA-CHIK nsP3 Opal, 5	Found in Sample: [S41] F42: Sample, GFP-HA-CHIK nsP3 Arg, 6	Confidence (by Search Engine): A Mascot	Confidence (by Search Engine): A Sequest HT	Confidence (by Search Engine): B Mascot	Confidence (by Search Engine): B Sequest HT	Confidence (by Search Engine): C Mascot	Confidence (by Search Engine): C Sequest HT	Confidence (by Search Engine): D Mascot	Confidence (by Search Engine): D Sequest HT	Percolator q-Value (by Search Engine): A Mascot	Percolator q-Value (by Search Engine): A Sequest HT	Percolator q-Value (by Search Engine): B Mascot	Percolator q-Value (by Search Engine): B Sequest HT	Percolator q-Value (by Search Engine): C Mascot	Percolator q-Value (by Search Engine): C Sequest HT	Percolator q-Value (by Search Engine): D Mascot	Percolator q-Value (by Search Engine): D Sequest HT	Percolator PEP (by Search Engine): A Mascot	Percolator PEP (by Search Engine): A Sequest HT	Percolator PEP (by Search Engine): B Mascot	Percolator PEP (by Search Engine): B Sequest HT	Percolator PEP (by Search Engine): C Mascot	Percolator PEP (by Search Engine): C Sequest HT	Percolator PEP (by Search Engine): D Mascot	Percolator PEP (by Search Engine): D Sequest HT	Ions Score (by Search Engine): A Mascot	Ions Score (by Search Engine): B Mascot	Ions Score (by Search Engine): C Mascot	Ions Score (by Search Engine): D Mascot	XCorr (by Search Engine): A Sequest HT
	FALSE	High	[R].GGAEQFLEETER.[S]			FALSE		0.0445448	0.00223417	1	1	4	XP_312160.4	XP_312160.4 [375-386]	0	1365.63	Not Found	High	High	Not Found	n/a	n/a	Medium	Low	High	High	n/a	n/a			0.001277	0.004722	0	0.0002587					0.03044	0.06897	0.004262	0.00713				20	43
FALSE	Medium	Master Protein	XP_313154.4	AGAP004238-PA [Anopheles gambiae str. PEST]	0.025	FALSE		2.255	Not Found	High	High	Not Found	2	1	3	1	1	557	59.4	6.15		0	31								1		1				metabolic process		nucleotide binding;protein binding	Pf00118	1274083		AgaP_AGAP004238	2R			Acetyl [N-Term]
	Checked	Confidence	Annotated Sequence	Modifications	Modifications in Master Proteins	Contaminant	Marked as	Qvality PEP	Qvality q-value	# Protein Groups	# Proteins	# PSMs	Master Protein Accessions	Positions in Master Proteins	# Missed Cleavages	Theo. MH+ [Da]	Found in Sample: [S23] F24: Sample, GFP-HA-ONN nsP3 Opal, 3	Found in Sample: [S24] F25: Sample, GFP-HA-ONN nsP3 Arg, 4	Found in Sample: [S40] F41: Sample, GFP-HA-CHIK nsP3 Opal, 5	Found in Sample: [S41] F42: Sample, GFP-HA-CHIK nsP3 Arg, 6	Confidence (by Search Engine): A Mascot	Confidence (by Search Engine): A Sequest HT	Confidence (by Search Engine): B Mascot	Confidence (by Search Engine): B Sequest HT	Confidence (by Search Engine): C Mascot	Confidence (by Search Engine): C Sequest HT	Confidence (by Search Engine): D Mascot	Confidence (by Search Engine): D Sequest HT	Percolator q-Value (by Search Engine): A Mascot	Percolator q-Value (by Search Engine): A Sequest HT	Percolator q-Value (by Search Engine): B Mascot	Percolator q-Value (by Search Engine): B Sequest HT	Percolator q-Value (by Search Engine): C Mascot	Percolator q-Value (by Search Engine): C Sequest HT	Percolator q-Value (by Search Engine): D Mascot	Percolator q-Value (by Search Engine): D Sequest HT	Percolator PEP (by Search Engine): A Mascot	Percolator PEP (by Search Engine): A Sequest HT	Percolator PEP (by Search Engine): B Mascot	Percolator PEP (by Search Engine): B Sequest HT	Percolator PEP (by Search Engine): C Mascot	Percolator PEP (by Search Engine): C Sequest HT	Percolator PEP (by Search Engine): D Mascot	Percolator PEP (by Search Engine): D Sequest HT	Ions Score (by Search Engine): A Mascot	Ions Score (by Search Engine): B Mascot	Ions Score (by Search Engine): C Mascot	Ions Score (by Search Engine): D Mascot	XCorr (by Search Engine): A Sequest HT
	FALSE	High	[M].STVASALALAGNR.[S]	1xAcetyl [N-Term]	XP_313154.4 1xAcetyl [N-Term]	FALSE		0.0534209	0.00343786	1	1	3	XP_313154.4	XP_313154.4 [2-14]	0	1272.69	Not Found	High	High	Not Found	n/a	n/a	Medium	n/a	High	n/a	n/a	n/a			0.002738		0						0.04676		0.005554					24	31
FALSE	Medium	Master Protein	XP_309514.2	AGAP011133-PA, partial [Anopheles gambiae str. PEST]	0.026	FALSE		2.152	Not Found	High	High	Not Found	2	1	3	1	1	538	58.8	8.16			22			0	1.86					1	1	1			metabolic process		catalytic activity	Pf00478, Pf00571, Pf00977, Pf01070, Pf03060, Pf05690	1270793		AgaP_AGAP011133	3L	Metabolic pathways; Purine metabolism; Drug metabolism - other enzymes
	Checked	Confidence	Annotated Sequence	Modifications	Modifications in Master Proteins	Contaminant	Marked as	Qvality PEP	Qvality q-value	# Protein Groups	# Proteins	# PSMs	Master Protein Accessions	Positions in Master Proteins	# Missed Cleavages	Theo. MH+ [Da]	Found in Sample: [S23] F24: Sample, GFP-HA-ONN nsP3 Opal, 3	Found in Sample: [S24] F25: Sample, GFP-HA-ONN nsP3 Arg, 4	Found in Sample: [S40] F41: Sample, GFP-HA-CHIK nsP3 Opal, 5	Found in Sample: [S41] F42: Sample, GFP-HA-CHIK nsP3 Arg, 6	Confidence (by Search Engine): A Mascot	Confidence (by Search Engine): A Sequest HT	Confidence (by Search Engine): B Mascot	Confidence (by Search Engine): B Sequest HT	Confidence (by Search Engine): C Mascot	Confidence (by Search Engine): C Sequest HT	Confidence (by Search Engine): D Mascot	Confidence (by Search Engine): D Sequest HT	Percolator q-Value (by Search Engine): A Mascot	Percolator q-Value (by Search Engine): A Sequest HT	Percolator q-Value (by Search Engine): B Mascot	Percolator q-Value (by Search Engine): B Sequest HT	Percolator q-Value (by Search Engine): C Mascot	Percolator q-Value (by Search Engine): C Sequest HT	Percolator q-Value (by Search Engine): D Mascot	Percolator q-Value (by Search Engine): D Sequest HT	Percolator PEP (by Search Engine): A Mascot	Percolator PEP (by Search Engine): A Sequest HT	Percolator PEP (by Search Engine): B Mascot	Percolator PEP (by Search Engine): B Sequest HT	Percolator PEP (by Search Engine): C Mascot	Percolator PEP (by Search Engine): C Sequest HT	Percolator PEP (by Search Engine): D Mascot	Percolator PEP (by Search Engine): D Sequest HT	Ions Score (by Search Engine): A Mascot	Ions Score (by Search Engine): B Mascot	Ions Score (by Search Engine): C Mascot	Ions Score (by Search Engine): D Mascot	XCorr (by Search Engine): A Sequest HT
	FALSE	High	[K].TGELVALIAR.[T]			FALSE		0.0654253	0.00441835	1	1	3	XP_309514.2	XP_309514.2 [235-244]	0	1042.63	Not Found	High	High	Not Found	n/a	n/a	n/a	Medium	High	High	n/a	n/a				0.001648	0	0.0002587						0.02955	0.007526	0.007049					22
FALSE	Medium	Master Protein	XP_309148.5	AGAP000958-PA [Anopheles gambiae str. PEST]	0.034	FALSE		1.972	Not Found	High	High	Not Found	1	1	3	1	1	668	73.8	8.76		24	34				2				1		1	1			transport		metal ion binding	Pf00036, Pf00153, Pf13405, Pf13499, Pf13833	1270452		AgaP_AGAP000958	X
	Checked	Confidence	Annotated Sequence	Modifications	Modifications in Master Proteins	Contaminant	Marked as	Qvality PEP	Qvality q-value	# Protein Groups	# Proteins	# PSMs	Master Protein Accessions	Positions in Master Proteins	# Missed Cleavages	Theo. MH+ [Da]	Found in Sample: [S23] F24: Sample, GFP-HA-ONN nsP3 Opal, 3	Found in Sample: [S24] F25: Sample, GFP-HA-ONN nsP3 Arg, 4	Found in Sample: [S40] F41: Sample, GFP-HA-CHIK nsP3 Opal, 5	Found in Sample: [S41] F42: Sample, GFP-HA-CHIK nsP3 Arg, 6	Confidence (by Search Engine): A Mascot	Confidence (by Search Engine): A Sequest HT	Confidence (by Search Engine): B Mascot	Confidence (by Search Engine): B Sequest HT	Confidence (by Search Engine): C Mascot	Confidence (by Search Engine): C Sequest HT	Confidence (by Search Engine): D Mascot	Confidence (by Search Engine): D Sequest HT	Percolator q-Value (by Search Engine): A Mascot	Percolator q-Value (by Search Engine): A Sequest HT	Percolator q-Value (by Search Engine): B Mascot	Percolator q-Value (by Search Engine): B Sequest HT	Percolator q-Value (by Search Engine): C Mascot	Percolator q-Value (by Search Engine): C Sequest HT	Percolator q-Value (by Search Engine): D Mascot	Percolator q-Value (by Search Engine): D Sequest HT	Percolator PEP (by Search Engine): A Mascot	Percolator PEP (by Search Engine): A Sequest HT	Percolator PEP (by Search Engine): B Mascot	Percolator PEP (by Search Engine): B Sequest HT	Percolator PEP (by Search Engine): C Mascot	Percolator PEP (by Search Engine): C Sequest HT	Percolator PEP (by Search Engine): D Mascot	Percolator PEP (by Search Engine): D Sequest HT	Ions Score (by Search Engine): A Mascot	Ions Score (by Search Engine): B Mascot	Ions Score (by Search Engine): C Mascot	Ions Score (by Search Engine): D Mascot	XCorr (by Search Engine): A Sequest HT
	FALSE	High	[K].TAFQLFDR.[N]			FALSE		0.0831207	0.0068591	1	1	3	XP_309148.5	XP_309148.5 [96-103]	0	997.51	Not Found	High	High	Not Found	n/a	n/a	Low	Low	Medium	Medium	n/a	n/a			0.003281	0.01375	0.0002488	0.0009661					0.05613	0.1472	0.01067	0.01806				24	34
FALSE	High	Master Protein	XP_312665.4	AGAP002306-PA [Anopheles gambiae str. PEST]	0.004	FALSE		3.774	Not Found	High	Not Found	High	4	1	4	1	1	435	49.3	11.34		37		21		3.86		2.44			1	1			1	1	metabolic process	ribosome	structural molecule activity	Pf00573, Pf14374	1273663		AgaP_AGAP002306	2R	Ribosome	Cytoplasmic Ribosomal Proteins
	Checked	Confidence	Annotated Sequence	Modifications	Modifications in Master Proteins	Contaminant	Marked as	Qvality PEP	Qvality q-value	# Protein Groups	# Proteins	# PSMs	Master Protein Accessions	Positions in Master Proteins	# Missed Cleavages	Theo. MH+ [Da]	Found in Sample: [S23] F24: Sample, GFP-HA-ONN nsP3 Opal, 3	Found in Sample: [S24] F25: Sample, GFP-HA-ONN nsP3 Arg, 4	Found in Sample: [S40] F41: Sample, GFP-HA-CHIK nsP3 Opal, 5	Found in Sample: [S41] F42: Sample, GFP-HA-CHIK nsP3 Arg, 6	Confidence (by Search Engine): A Mascot	Confidence (by Search Engine): A Sequest HT	Confidence (by Search Engine): B Mascot	Confidence (by Search Engine): B Sequest HT	Confidence (by Search Engine): C Mascot	Confidence (by Search Engine): C Sequest HT	Confidence (by Search Engine): D Mascot	Confidence (by Search Engine): D Sequest HT	Percolator q-Value (by Search Engine): A Mascot	Percolator q-Value (by Search Engine): A Sequest HT	Percolator q-Value (by Search Engine): B Mascot	Percolator q-Value (by Search Engine): B Sequest HT	Percolator q-Value (by Search Engine): C Mascot	Percolator q-Value (by Search Engine): C Sequest HT	Percolator q-Value (by Search Engine): D Mascot	Percolator q-Value (by Search Engine): D Sequest HT	Percolator PEP (by Search Engine): A Mascot	Percolator PEP (by Search Engine): A Sequest HT	Percolator PEP (by Search Engine): B Mascot	Percolator PEP (by Search Engine): B Sequest HT	Percolator PEP (by Search Engine): C Mascot	Percolator PEP (by Search Engine): C Sequest HT	Percolator PEP (by Search Engine): D Mascot	Percolator PEP (by Search Engine): D Sequest HT	Ions Score (by Search Engine): A Mascot	Ions Score (by Search Engine): B Mascot	Ions Score (by Search Engine): C Mascot	Ions Score (by Search Engine): D Mascot	XCorr (by Search Engine): A Sequest HT
	FALSE	High	[K].APIRPDVVNEVSQLMR.[R]	1xOxidation [M15]		FALSE		0.00424232	0	1	1	4	XP_312665.4	XP_312665.4 [33-48]	0	1839.97	Not Found	High	Not Found	High	n/a	n/a	High	High	Low	n/a	High	High			0	0	0.5903		0	0			0.0001682	0.0002852	1		0.0005937	0.0004566		37	7	21
FALSE	Medium	Master Protein	XP_317277.4	AGAP008190-PA [Anopheles gambiae str. PEST]	0.043	FALSE		1.898	Not Found	High	Not Found	High	2	1	3	1	1	973	110	7.09						8.53		4.03				1				1	metabolic process		catalytic activity	Pf00135, Pf07859	1277780		AgaP_AGAP008190	3R
	Checked	Confidence	Annotated Sequence	Modifications	Modifications in Master Proteins	Contaminant	Marked as	Qvality PEP	Qvality q-value	# Protein Groups	# Proteins	# PSMs	Master Protein Accessions	Positions in Master Proteins	# Missed Cleavages	Theo. MH+ [Da]	Found in Sample: [S23] F24: Sample, GFP-HA-ONN nsP3 Opal, 3	Found in Sample: [S24] F25: Sample, GFP-HA-ONN nsP3 Arg, 4	Found in Sample: [S40] F41: Sample, GFP-HA-CHIK nsP3 Opal, 5	Found in Sample: [S41] F42: Sample, GFP-HA-CHIK nsP3 Arg, 6	Confidence (by Search Engine): A Mascot	Confidence (by Search Engine): A Sequest HT	Confidence (by Search Engine): B Mascot	Confidence (by Search Engine): B Sequest HT	Confidence (by Search Engine): C Mascot	Confidence (by Search Engine): C Sequest HT	Confidence (by Search Engine): D Mascot	Confidence (by Search Engine): D Sequest HT	Percolator q-Value (by Search Engine): A Mascot	Percolator q-Value (by Search Engine): A Sequest HT	Percolator q-Value (by Search Engine): B Mascot	Percolator q-Value (by Search Engine): B Sequest HT	Percolator q-Value (by Search Engine): C Mascot	Percolator q-Value (by Search Engine): C Sequest HT	Percolator q-Value (by Search Engine): D Mascot	Percolator q-Value (by Search Engine): D Sequest HT	Percolator PEP (by Search Engine): A Mascot	Percolator PEP (by Search Engine): A Sequest HT	Percolator PEP (by Search Engine): B Mascot	Percolator PEP (by Search Engine): B Sequest HT	Percolator PEP (by Search Engine): C Mascot	Percolator PEP (by Search Engine): C Sequest HT	Percolator PEP (by Search Engine): D Mascot	Percolator PEP (by Search Engine): D Sequest HT	Ions Score (by Search Engine): A Mascot	Ions Score (by Search Engine): B Mascot	Ions Score (by Search Engine): C Mascot	Ions Score (by Search Engine): D Mascot	XCorr (by Search Engine): A Sequest HT
	FALSE	High	[K].FARSDSKNLLANQMSQAELAR.[S]	2xDeamidated [N12; Q13]		FALSE		0.106846	0.00749088	1	1	3	XP_317277.4	XP_317277.4 [894-914]	2	2352.16	Not Found	High	Not Found	High	n/a	Low	n/a	Medium	n/a	Low	n/a	Medium		0.2376		0.0008507		0.05793		0.001344		0.8865		0.01266		0.3977		0.02381					3.96
FALSE	High	Master Protein	XP_313613.5	AGAP004335-PA, partial [Anopheles gambiae str. PEST]	0	FALSE		12.664	Not Found	High	Not Found	Not Found	2	4	8	4	1	2488	268.2	6		118				12.64					4	4							protein binding	Pf00307, Pf00630	1274482		AgaP_AGAP004335	2R				filamin A	https://www.uniprot.org/uniprot/Q7PQ75
	Checked	Confidence	Annotated Sequence	Modifications	Modifications in Master Proteins	Contaminant	Marked as	Qvality PEP	Qvality q-value	# Protein Groups	# Proteins	# PSMs	Master Protein Accessions	Positions in Master Proteins	# Missed Cleavages	Theo. MH+ [Da]	Found in Sample: [S23] F24: Sample, GFP-HA-ONN nsP3 Opal, 3	Found in Sample: [S24] F25: Sample, GFP-HA-ONN nsP3 Arg, 4	Found in Sample: [S40] F41: Sample, GFP-HA-CHIK nsP3 Opal, 5	Found in Sample: [S41] F42: Sample, GFP-HA-CHIK nsP3 Arg, 6	Confidence (by Search Engine): A Mascot	Confidence (by Search Engine): A Sequest HT	Confidence (by Search Engine): B Mascot	Confidence (by Search Engine): B Sequest HT	Confidence (by Search Engine): C Mascot	Confidence (by Search Engine): C Sequest HT	Confidence (by Search Engine): D Mascot	Confidence (by Search Engine): D Sequest HT	Percolator q-Value (by Search Engine): A Mascot	Percolator q-Value (by Search Engine): A Sequest HT	Percolator q-Value (by Search Engine): B Mascot	Percolator q-Value (by Search Engine): B Sequest HT	Percolator q-Value (by Search Engine): C Mascot	Percolator q-Value (by Search Engine): C Sequest HT	Percolator q-Value (by Search Engine): D Mascot	Percolator q-Value (by Search Engine): D Sequest HT	Percolator PEP (by Search Engine): A Mascot	Percolator PEP (by Search Engine): A Sequest HT	Percolator PEP (by Search Engine): B Mascot	Percolator PEP (by Search Engine): B Sequest HT	Percolator PEP (by Search Engine): C Mascot	Percolator PEP (by Search Engine): C Sequest HT	Percolator PEP (by Search Engine): D Mascot	Percolator PEP (by Search Engine): D Sequest HT	Ions Score (by Search Engine): A Mascot	Ions Score (by Search Engine): B Mascot	Ions Score (by Search Engine): C Mascot	Ions Score (by Search Engine): D Mascot	XCorr (by Search Engine): A Sequest HT
	FALSE	High	[R].GAGAGGLSLAIEGPSEAK.[M]			FALSE		0.00112669	0	1	1	2	XP_313613.5	XP_313613.5 [1161-1178]	0	1584.82	Not Found	High	Not Found	Not Found	n/a	n/a	High	High	n/a	n/a	n/a	n/a			0	0							2.328e-05	0.0004039						54
	FALSE	High	[R].EAGGGTLAISVEGPSK.[A]			FALSE		0.024779	0.000531723	1	3	2	XP_313613.5	XP_313613.5 [2109-2124]	0	1472.76	Not Found	High	Not Found	Not Found	n/a	n/a	High	Medium	n/a	Low	n/a	n/a			0	0.00199		0.9441					0.002312	0.03398		1				44
	FALSE	High	[R].MPTGNIGISFTPR.[E]	1xOxidation [M1]		FALSE		0.0167216	0.000531723	1	3	2	XP_313613.5	XP_313613.5 [1844-1856]	0	1406.71	Not Found	High	Not Found	Not Found	n/a	Low	High	Medium	n/a	n/a	n/a	n/a		0.6243	0	0.0008507						1	0.0013	0.01483						46			2.37
	FALSE	High	[K].DPGDYDLDIK.[F]			FALSE		0.0301108	0.000921823	1	1	2	XP_313613.5	XP_313613.5 [1488-1497]	0	1150.53	Not Found	High	Not Found	Not Found	n/a	n/a	High	High	n/a	n/a	n/a	n/a			0	0.0006131							0.003095	0.007525						35
FALSE	High	Master Protein	XP_003436277.1	AGAP002879-PB [Anopheles gambiae str. PEST]	0	FALSE		5.374	Not Found	High	Not Found	Not Found	1	1	2	1	1	1834	202.1	5.92		56				3.28					1	1					cell organization and biogenesis;metabolic process		catalytic activity;enzyme regulator activity	Pf00112, Pf04354, Pf08246	1273088		AgaP_AGAP002879	2R				lysosomal endopeptidase, putative cathepsin	http://www.uniprot.org/uniprot/F5HKI4
	Checked	Confidence	Annotated Sequence	Modifications	Modifications in Master Proteins	Contaminant	Marked as	Qvality PEP	Qvality q-value	# Protein Groups	# Proteins	# PSMs	Master Protein Accessions	Positions in Master Proteins	# Missed Cleavages	Theo. MH+ [Da]	Found in Sample: [S23] F24: Sample, GFP-HA-ONN nsP3 Opal, 3	Found in Sample: [S24] F25: Sample, GFP-HA-ONN nsP3 Arg, 4	Found in Sample: [S40] F41: Sample, GFP-HA-CHIK nsP3 Opal, 5	Found in Sample: [S41] F42: Sample, GFP-HA-CHIK nsP3 Arg, 6	Confidence (by Search Engine): A Mascot	Confidence (by Search Engine): A Sequest HT	Confidence (by Search Engine): B Mascot	Confidence (by Search Engine): B Sequest HT	Confidence (by Search Engine): C Mascot	Confidence (by Search Engine): C Sequest HT	Confidence (by Search Engine): D Mascot	Confidence (by Search Engine): D Sequest HT	Percolator q-Value (by Search Engine): A Mascot	Percolator q-Value (by Search Engine): A Sequest HT	Percolator q-Value (by Search Engine): B Mascot	Percolator q-Value (by Search Engine): B Sequest HT	Percolator q-Value (by Search Engine): C Mascot	Percolator q-Value (by Search Engine): C Sequest HT	Percolator q-Value (by Search Engine): D Mascot	Percolator q-Value (by Search Engine): D Sequest HT	Percolator PEP (by Search Engine): A Mascot	Percolator PEP (by Search Engine): A Sequest HT	Percolator PEP (by Search Engine): B Mascot	Percolator PEP (by Search Engine): B Sequest HT	Percolator PEP (by Search Engine): C Mascot	Percolator PEP (by Search Engine): C Sequest HT	Percolator PEP (by Search Engine): D Mascot	Percolator PEP (by Search Engine): D Sequest HT	Ions Score (by Search Engine): A Mascot	Ions Score (by Search Engine): B Mascot	Ions Score (by Search Engine): C Mascot	Ions Score (by Search Engine): D Mascot	XCorr (by Search Engine): A Sequest HT
	FALSE	High	[R].VASEEDVAGVGDLPR.[S]			FALSE		0.000359336	0	1	3	2	XP_003436277.1	XP_003436277.1 [1602-1616]	0	1513.75	Not Found	High	Not Found	Not Found	n/a	n/a	High	High	n/a	n/a	n/a	n/a			0	0							4.228e-06	0.0001886						56
FALSE	Medium	Master Protein	XP_320252.4	AGAP012284-PA [Anopheles gambiae str. PEST]	0.013	FALSE		2.431	Not Found	High	Not Found	Not Found	10	1	2	1	1	177	21.2	10.71		38				3.69					1	1					metabolic process	ribosome	structural molecule activity	Pf01775	1280405		AgaP_AGAP012284	3L	Ribosome			60S ribosomal protein L18a	http://www.uniprot.org/uniprot/Q7PV82
	Checked	Confidence	Annotated Sequence	Modifications	Modifications in Master Proteins	Contaminant	Marked as	Qvality PEP	Qvality q-value	# Protein Groups	# Proteins	# PSMs	Master Protein Accessions	Positions in Master Proteins	# Missed Cleavages	Theo. MH+ [Da]	Found in Sample: [S23] F24: Sample, GFP-HA-ONN nsP3 Opal, 3	Found in Sample: [S24] F25: Sample, GFP-HA-ONN nsP3 Arg, 4	Found in Sample: [S40] F41: Sample, GFP-HA-CHIK nsP3 Opal, 5	Found in Sample: [S41] F42: Sample, GFP-HA-CHIK nsP3 Arg, 6	Confidence (by Search Engine): A Mascot	Confidence (by Search Engine): A Sequest HT	Confidence (by Search Engine): B Mascot	Confidence (by Search Engine): B Sequest HT	Confidence (by Search Engine): C Mascot	Confidence (by Search Engine): C Sequest HT	Confidence (by Search Engine): D Mascot	Confidence (by Search Engine): D Sequest HT	Percolator q-Value (by Search Engine): A Mascot	Percolator q-Value (by Search Engine): A Sequest HT	Percolator q-Value (by Search Engine): B Mascot	Percolator q-Value (by Search Engine): B Sequest HT	Percolator q-Value (by Search Engine): C Mascot	Percolator q-Value (by Search Engine): C Sequest HT	Percolator q-Value (by Search Engine): D Mascot	Percolator q-Value (by Search Engine): D Sequest HT	Percolator PEP (by Search Engine): A Mascot	Percolator PEP (by Search Engine): A Sequest HT	Percolator PEP (by Search Engine): B Mascot	Percolator PEP (by Search Engine): B Sequest HT	Percolator PEP (by Search Engine): C Mascot	Percolator PEP (by Search Engine): C Sequest HT	Percolator PEP (by Search Engine): D Mascot	Percolator PEP (by Search Engine): D Sequest HT	Ions Score (by Search Engine): A Mascot	Ions Score (by Search Engine): B Mascot	Ions Score (by Search Engine): C Mascot	Ions Score (by Search Engine): D Mascot	XCorr (by Search Engine): A Sequest HT
	FALSE	High	[R].DLTVGGAVTQCYSDMASR.[H]	1xCarbamidomethyl [C11]; 1xOxidation [M15]		FALSE		0.0341279	0.000921823	1	1	2	XP_320252.4	XP_320252.4 [99-116]	0	1946.86	Not Found	High	Not Found	Not Found	n/a	Low	High	Medium	Low	n/a	n/a	Low		0.8083	0	0.001444	0.7112			0.9382		1	0.003708	0.02118	1			1		38	3		1.82
FALSE	Medium	Master Protein	XP_313587.5	AGAP004315-PA [Anopheles gambiae str. PEST]	0.027	FALSE		2.22	Not Found	High	Not Found	Not Found	3	1	10	1	1	674	76.7	7.49		0									1						metabolic process		catalytic activity;nucleotide binding	Pf00069, Pf07714, Pf14531	1274459		AgaP_AGAP004315	2R				PTEN-induced putative kinase 1	http://www.uniprot.org/uniprot/Q7QAC1
	Checked	Confidence	Annotated Sequence	Modifications	Modifications in Master Proteins	Contaminant	Marked as	Qvality PEP	Qvality q-value	# Protein Groups	# Proteins	# PSMs	Master Protein Accessions	Positions in Master Proteins	# Missed Cleavages	Theo. MH+ [Da]	Found in Sample: [S23] F24: Sample, GFP-HA-ONN nsP3 Opal, 3	Found in Sample: [S24] F25: Sample, GFP-HA-ONN nsP3 Arg, 4	Found in Sample: [S40] F41: Sample, GFP-HA-CHIK nsP3 Opal, 5	Found in Sample: [S41] F42: Sample, GFP-HA-CHIK nsP3 Arg, 6	Confidence (by Search Engine): A Mascot	Confidence (by Search Engine): A Sequest HT	Confidence (by Search Engine): B Mascot	Confidence (by Search Engine): B Sequest HT	Confidence (by Search Engine): C Mascot	Confidence (by Search Engine): C Sequest HT	Confidence (by Search Engine): D Mascot	Confidence (by Search Engine): D Sequest HT	Percolator q-Value (by Search Engine): A Mascot	Percolator q-Value (by Search Engine): A Sequest HT	Percolator q-Value (by Search Engine): B Mascot	Percolator q-Value (by Search Engine): B Sequest HT	Percolator q-Value (by Search Engine): C Mascot	Percolator q-Value (by Search Engine): C Sequest HT	Percolator q-Value (by Search Engine): D Mascot	Percolator q-Value (by Search Engine): D Sequest HT	Percolator PEP (by Search Engine): A Mascot	Percolator PEP (by Search Engine): A Sequest HT	Percolator PEP (by Search Engine): B Mascot	Percolator PEP (by Search Engine): B Sequest HT	Percolator PEP (by Search Engine): C Mascot	Percolator PEP (by Search Engine): C Sequest HT	Percolator PEP (by Search Engine): D Mascot	Percolator PEP (by Search Engine): D Sequest HT	Ions Score (by Search Engine): A Mascot	Ions Score (by Search Engine): B Mascot	Ions Score (by Search Engine): C Mascot	Ions Score (by Search Engine): D Mascot	XCorr (by Search Engine): A Sequest HT
	FALSE	High	[K].ESTVSDNDDMNCNDIHNSK.[S]	1xCarbamidomethyl [C12]; 2xDeamidated [N]		FALSE		0.0475621	0.00265764	1	1	10	XP_313587.5	XP_313587.5 [183-201]	0	2196.83	Not Found	High	Not Found	Not Found	Low	Low	High	Low	n/a	n/a	n/a	Low	0.4473	0.3988	0.0002658	0.6271				0.7582	1	0.9973	0.006032	1				1	9	2			0.63
FALSE	Medium	Master Protein	XP_307987.4	AGAP002196-PA [Anopheles gambiae str. PEST]	0.029	FALSE		2.112	Not Found	High	Not Found	Not Found	2	1	2	1	1	509	57.8	8.37		34				1.87					1	1					metabolic process		catalytic activity;metal ion binding	Pf00067	1269359		AgaP_AGAP002196	2R				Cytochrome P450	http://www.uniprot.org/uniprot/Q7QK81
	Checked	Confidence	Annotated Sequence	Modifications	Modifications in Master Proteins	Contaminant	Marked as	Qvality PEP	Qvality q-value	# Protein Groups	# Proteins	# PSMs	Master Protein Accessions	Positions in Master Proteins	# Missed Cleavages	Theo. MH+ [Da]	Found in Sample: [S23] F24: Sample, GFP-HA-ONN nsP3 Opal, 3	Found in Sample: [S24] F25: Sample, GFP-HA-ONN nsP3 Arg, 4	Found in Sample: [S40] F41: Sample, GFP-HA-CHIK nsP3 Opal, 5	Found in Sample: [S41] F42: Sample, GFP-HA-CHIK nsP3 Arg, 6	Confidence (by Search Engine): A Mascot	Confidence (by Search Engine): A Sequest HT	Confidence (by Search Engine): B Mascot	Confidence (by Search Engine): B Sequest HT	Confidence (by Search Engine): C Mascot	Confidence (by Search Engine): C Sequest HT	Confidence (by Search Engine): D Mascot	Confidence (by Search Engine): D Sequest HT	Percolator q-Value (by Search Engine): A Mascot	Percolator q-Value (by Search Engine): A Sequest HT	Percolator q-Value (by Search Engine): B Mascot	Percolator q-Value (by Search Engine): B Sequest HT	Percolator q-Value (by Search Engine): C Mascot	Percolator q-Value (by Search Engine): C Sequest HT	Percolator q-Value (by Search Engine): D Mascot	Percolator q-Value (by Search Engine): D Sequest HT	Percolator PEP (by Search Engine): A Mascot	Percolator PEP (by Search Engine): A Sequest HT	Percolator PEP (by Search Engine): B Mascot	Percolator PEP (by Search Engine): B Sequest HT	Percolator PEP (by Search Engine): C Mascot	Percolator PEP (by Search Engine): C Sequest HT	Percolator PEP (by Search Engine): D Mascot	Percolator PEP (by Search Engine): D Sequest HT	Ions Score (by Search Engine): A Mascot	Ions Score (by Search Engine): B Mascot	Ions Score (by Search Engine): C Mascot	Ions Score (by Search Engine): D Mascot	XCorr (by Search Engine): A Sequest HT
	FALSE	High	[K].LSADLPGPR.[D]			FALSE		0.0564783	0.00382167	1	1	2	XP_307987.4	XP_307987.4 [32-40]	0	925.51	Not Found	High	Not Found	Not Found	Low	Low	High	Medium	Low	Low	Low	Low	0.3992	0.4309	0.0003729	0.00199	0.1845	0.3177	0.01126	0.07434	1	1	0.007721	0.03421	0.7782	0.9302	0.1414	0.4721	13	34	25	39	1.22
FALSE	Medium	Master Protein	XP_320116.6	AGAP010313-PA, partial [Anopheles gambiae str. PEST]	0.046	FALSE		1.633	Not Found	High	Not Found	Not Found	1	1	5	1	1	2502	286.9	7.42		0									1								catalytic activity;protein binding	Pf00454, Pf02259, Pf02260, Pf08064	1280291		AgaP_AGAP010313	3L	Fanconi anemia pathway; Apoptosis - fly			Serine/threonine-protein kinase ATR	http://www.uniprot.org/uniprot/Q7Q0G1
	Checked	Confidence	Annotated Sequence	Modifications	Modifications in Master Proteins	Contaminant	Marked as	Qvality PEP	Qvality q-value	# Protein Groups	# Proteins	# PSMs	Master Protein Accessions	Positions in Master Proteins	# Missed Cleavages	Theo. MH+ [Da]	Found in Sample: [S23] F24: Sample, GFP-HA-ONN nsP3 Opal, 3	Found in Sample: [S24] F25: Sample, GFP-HA-ONN nsP3 Arg, 4	Found in Sample: [S40] F41: Sample, GFP-HA-CHIK nsP3 Opal, 5	Found in Sample: [S41] F42: Sample, GFP-HA-CHIK nsP3 Arg, 6	Confidence (by Search Engine): A Mascot	Confidence (by Search Engine): A Sequest HT	Confidence (by Search Engine): B Mascot	Confidence (by Search Engine): B Sequest HT	Confidence (by Search Engine): C Mascot	Confidence (by Search Engine): C Sequest HT	Confidence (by Search Engine): D Mascot	Confidence (by Search Engine): D Sequest HT	Percolator q-Value (by Search Engine): A Mascot	Percolator q-Value (by Search Engine): A Sequest HT	Percolator q-Value (by Search Engine): B Mascot	Percolator q-Value (by Search Engine): B Sequest HT	Percolator q-Value (by Search Engine): C Mascot	Percolator q-Value (by Search Engine): C Sequest HT	Percolator q-Value (by Search Engine): D Mascot	Percolator q-Value (by Search Engine): D Sequest HT	Percolator PEP (by Search Engine): A Mascot	Percolator PEP (by Search Engine): A Sequest HT	Percolator PEP (by Search Engine): B Mascot	Percolator PEP (by Search Engine): B Sequest HT	Percolator PEP (by Search Engine): C Mascot	Percolator PEP (by Search Engine): C Sequest HT	Percolator PEP (by Search Engine): D Mascot	Percolator PEP (by Search Engine): D Sequest HT	Ions Score (by Search Engine): A Mascot	Ions Score (by Search Engine): B Mascot	Ions Score (by Search Engine): C Mascot	Ions Score (by Search Engine): D Mascot	XCorr (by Search Engine): A Sequest HT
	FALSE	High	[R].SGSYPLYNMFNMINLLDVSLMGYDTWHSAMLMNRR.[E]	1xDeamidated [N]; 4xOxidation [M9; M]		FALSE		0.122156	0.00866795	1	1	5	XP_320116.6	XP_320116.6 [156-190]	1	4205.89	Not Found	High	Not Found	Not Found	n/a	n/a	Medium	n/a	n/a	n/a	n/a	n/a			0.0008842								0.02327							2
FALSE	High	Master Protein	XP_309558.3	AGAP011092-PA [Anopheles gambiae str. PEST]	0	FALSE		10.989	Not Found	Not Found	High	High	3	1	14	1	1	634	70.6	9.5			96	122			10.31	10.96					1	1	1	1			RNA binding	Pf00076, Pf00658, Pf08777, Pf13893, Pf14259	1270836		AgaP_AGAP011092	3L	mRNA surveillance pathway; RNA degradation; RNA transport			Polyadenylate-binding protein (PABP)- binds eIF4G and poly(A) tail, part of host RNA translation	https://www.uniprot.org/uniprot/Q7QH99
	Checked	Confidence	Annotated Sequence	Modifications	Modifications in Master Proteins	Contaminant	Marked as	Qvality PEP	Qvality q-value	# Protein Groups	# Proteins	# PSMs	Master Protein Accessions	Positions in Master Proteins	# Missed Cleavages	Theo. MH+ [Da]	Found in Sample: [S23] F24: Sample, GFP-HA-ONN nsP3 Opal, 3	Found in Sample: [S24] F25: Sample, GFP-HA-ONN nsP3 Arg, 4	Found in Sample: [S40] F41: Sample, GFP-HA-CHIK nsP3 Opal, 5	Found in Sample: [S41] F42: Sample, GFP-HA-CHIK nsP3 Arg, 6	Confidence (by Search Engine): A Mascot	Confidence (by Search Engine): A Sequest HT	Confidence (by Search Engine): B Mascot	Confidence (by Search Engine): B Sequest HT	Confidence (by Search Engine): C Mascot	Confidence (by Search Engine): C Sequest HT	Confidence (by Search Engine): D Mascot	Confidence (by Search Engine): D Sequest HT	Percolator q-Value (by Search Engine): A Mascot	Percolator q-Value (by Search Engine): A Sequest HT	Percolator q-Value (by Search Engine): B Mascot	Percolator q-Value (by Search Engine): B Sequest HT	Percolator q-Value (by Search Engine): C Mascot	Percolator q-Value (by Search Engine): C Sequest HT	Percolator q-Value (by Search Engine): D Mascot	Percolator q-Value (by Search Engine): D Sequest HT	Percolator PEP (by Search Engine): A Mascot	Percolator PEP (by Search Engine): A Sequest HT	Percolator PEP (by Search Engine): B Mascot	Percolator PEP (by Search Engine): B Sequest HT	Percolator PEP (by Search Engine): C Mascot	Percolator PEP (by Search Engine): C Sequest HT	Percolator PEP (by Search Engine): D Mascot	Percolator PEP (by Search Engine): D Sequest HT	Ions Score (by Search Engine): A Mascot	Ions Score (by Search Engine): B Mascot	Ions Score (by Search Engine): C Mascot	Ions Score (by Search Engine): D Mascot	XCorr (by Search Engine): A Sequest HT
	FALSE	High	[R].SLGYAYVNFQQPADAER.[A]	1xDeamidated [Q/N]		FALSE		0.00105651	0	1	1	10	XP_309558.3	XP_309558.3 [42-58]	0	1929.9	Not Found	Not Found	High	High	n/a	n/a	n/a	n/a	High	High	High	High					0	0	0	0					0.0002565	0.0001032	2.522e-05	1.215e-05			42	54
	FALSE	High	[R].SLGYAYVNFQQPADAER.[A]			FALSE		0.000103807	0	1	1	4	XP_309558.3	XP_309558.3 [42-58]	0	1928.91	Not Found	Not Found	High	High	n/a	n/a	n/a	n/a	High	High	High	High					0	0	0	0					8.447e-07	5.521e-06	8.911e-07	9.783e-05			74	90
FALSE	High	Master Protein	XP_321735.4	AGAP001399-PA [Anopheles gambiae str. PEST]	0	FALSE		9.955	Not Found	Not Found	High	High	6	4	10	4	1	959	107.2	6.15			50	23			12.07	2.37					4	4	1	1	transport	cytoplasm	structural molecule activity	Pf01602, Pf07718, Pf14806	1281778		AgaP_AGAP001399	2R				Coatomer subunit beta - golgi budding for retrograde transport	https://www.uniprot.org/uniprot/Q7PXG9
	Checked	Confidence	Annotated Sequence	Modifications	Modifications in Master Proteins	Contaminant	Marked as	Qvality PEP	Qvality q-value	# Protein Groups	# Proteins	# PSMs	Master Protein Accessions	Positions in Master Proteins	# Missed Cleavages	Theo. MH+ [Da]	Found in Sample: [S23] F24: Sample, GFP-HA-ONN nsP3 Opal, 3	Found in Sample: [S24] F25: Sample, GFP-HA-ONN nsP3 Arg, 4	Found in Sample: [S40] F41: Sample, GFP-HA-CHIK nsP3 Opal, 5	Found in Sample: [S41] F42: Sample, GFP-HA-CHIK nsP3 Arg, 6	Confidence (by Search Engine): A Mascot	Confidence (by Search Engine): A Sequest HT	Confidence (by Search Engine): B Mascot	Confidence (by Search Engine): B Sequest HT	Confidence (by Search Engine): C Mascot	Confidence (by Search Engine): C Sequest HT	Confidence (by Search Engine): D Mascot	Confidence (by Search Engine): D Sequest HT	Percolator q-Value (by Search Engine): A Mascot	Percolator q-Value (by Search Engine): A Sequest HT	Percolator q-Value (by Search Engine): B Mascot	Percolator q-Value (by Search Engine): B Sequest HT	Percolator q-Value (by Search Engine): C Mascot	Percolator q-Value (by Search Engine): C Sequest HT	Percolator q-Value (by Search Engine): D Mascot	Percolator q-Value (by Search Engine): D Sequest HT	Percolator PEP (by Search Engine): A Mascot	Percolator PEP (by Search Engine): A Sequest HT	Percolator PEP (by Search Engine): B Mascot	Percolator PEP (by Search Engine): B Sequest HT	Percolator PEP (by Search Engine): C Mascot	Percolator PEP (by Search Engine): C Sequest HT	Percolator PEP (by Search Engine): D Mascot	Percolator PEP (by Search Engine): D Sequest HT	Ions Score (by Search Engine): A Mascot	Ions Score (by Search Engine): B Mascot	Ions Score (by Search Engine): C Mascot	Ions Score (by Search Engine): D Mascot	XCorr (by Search Engine): A Sequest HT
	FALSE	High	[R].IMQELVMDVLR.[V]	2xOxidation [M2; M7]		FALSE		0.037167	0.000921823	1	1	2	XP_321735.4	XP_321735.4 [318-328]	0	1378.71	Not Found	Not Found	High	Not Found	Low	Low	Low	Low	High	High	n/a	n/a	0.7797	0.633	0.6902	0.8738	0	0.0001376			1	1	1	1	0.003232	0.002449			3	1	36		1.53
	FALSE	High	[R].VLSATDIEVR.[R]			FALSE		0.0286416	0.000921823	1	1	4	XP_321735.4	XP_321735.4 [329-338]	0	1102.61	Not Found	Not Found	High	High	n/a	n/a	n/a	n/a	High	High	Medium	Medium					0	0.0001376	0.001511	0.0003457					0.005479	0.001122	0.03051	0.01153			25	23
	FALSE	High	[K].VTSDGTYATQSAFSVAPVAK.[K]	1xDeamidated [Q10]		FALSE		0.0660934	0.00441835	1	1	2	XP_321735.4	XP_321735.4 [519-538]	0	2000.98	Not Found	Not Found	High	Not Found	n/a	n/a	n/a	n/a	Medium	High	n/a	n/a					0.000349	0.0001376							0.01716	0.004601					18
	FALSE	High	[R].ALGEVPIVEAEQSR.[L]			FALSE		0.0806128	0.00615283	1	1	2	XP_321735.4	XP_321735.4 [482-495]	0	1497.79	Not Found	Not Found	High	Not Found	n/a	n/a	n/a	n/a	Medium	High	Low	Low					0.0002488	0.0004973	0.5049	0.45					0.01019	0.008767	1	1			32	17
FALSE	High	Master Protein	XP_318012.4	AGAP004798-PA [Anopheles gambiae str. PEST]	0	FALSE		9.386	Not Found	Not Found	High	High	4	4	10	4	1	952	107	5.3			62	19			10.77	1.93					4	4	1	1	transport		protein binding;structural molecule activity	Pf00400, Pf04053	1278426		AgaP_AGAP004798	2L				Coatomer subunit beta' - golgi budding for retrograde transport	http://www.uniprot.org/uniprot/Q7PMU5
	Checked	Confidence	Annotated Sequence	Modifications	Modifications in Master Proteins	Contaminant	Marked as	Qvality PEP	Qvality q-value	# Protein Groups	# Proteins	# PSMs	Master Protein Accessions	Positions in Master Proteins	# Missed Cleavages	Theo. MH+ [Da]	Found in Sample: [S23] F24: Sample, GFP-HA-ONN nsP3 Opal, 3	Found in Sample: [S24] F25: Sample, GFP-HA-ONN nsP3 Arg, 4	Found in Sample: [S40] F41: Sample, GFP-HA-CHIK nsP3 Opal, 5	Found in Sample: [S41] F42: Sample, GFP-HA-CHIK nsP3 Arg, 6	Confidence (by Search Engine): A Mascot	Confidence (by Search Engine): A Sequest HT	Confidence (by Search Engine): B Mascot	Confidence (by Search Engine): B Sequest HT	Confidence (by Search Engine): C Mascot	Confidence (by Search Engine): C Sequest HT	Confidence (by Search Engine): D Mascot	Confidence (by Search Engine): D Sequest HT	Percolator q-Value (by Search Engine): A Mascot	Percolator q-Value (by Search Engine): A Sequest HT	Percolator q-Value (by Search Engine): B Mascot	Percolator q-Value (by Search Engine): B Sequest HT	Percolator q-Value (by Search Engine): C Mascot	Percolator q-Value (by Search Engine): C Sequest HT	Percolator q-Value (by Search Engine): D Mascot	Percolator q-Value (by Search Engine): D Sequest HT	Percolator PEP (by Search Engine): A Mascot	Percolator PEP (by Search Engine): A Sequest HT	Percolator PEP (by Search Engine): B Mascot	Percolator PEP (by Search Engine): B Sequest HT	Percolator PEP (by Search Engine): C Mascot	Percolator PEP (by Search Engine): C Sequest HT	Percolator PEP (by Search Engine): D Mascot	Percolator PEP (by Search Engine): D Sequest HT	Ions Score (by Search Engine): A Mascot	Ions Score (by Search Engine): B Mascot	Ions Score (by Search Engine): C Mascot	Ions Score (by Search Engine): D Mascot	XCorr (by Search Engine): A Sequest HT
	FALSE	High	[R].LETSLNYGFER.[V]			FALSE		0.020812	0.000531723	1	1	2	XP_318012.4	XP_318012.4 [263-273]	0	1328.65	Not Found	Not Found	High	Not Found	n/a	n/a	n/a	n/a	High	High	n/a	n/a					0	0.0001376							0.001353	0.004451					48
	FALSE	High	[R].IPEAAFFAR.[T]			FALSE		0.0628214	0.00410374	1	1	4	XP_318012.4	XP_318012.4 [753-761]	0	1021.55	Not Found	Not Found	High	High	n/a	n/a	n/a	n/a	High	High	Low	Medium					0	0.0004973	0.002793	0.001957					0.007052	0.008092	0.05347	0.0305			31	19
	FALSE	High	[K].TQQFLLPER.[S]			FALSE		0.0695399	0.00441835	1	1	2	XP_318012.4	XP_318012.4 [809-817]	0	1131.62	Not Found	Not Found	High	Not Found	n/a	n/a	n/a	n/a	Medium	High	Low	Low					0.0009681	0.0001376	0.1034	0.03239					0.02756	0.004996	0.6138	0.2446			22	16
	FALSE	High	[K].ISHVLDIWR.[T]			FALSE		0.0939793	0.0072466	1	1	2	XP_318012.4	XP_318012.4 [768-776]	0	1138.64	Not Found	Not Found	High	Not Found	n/a	n/a	n/a	Low	Medium	High	n/a	n/a				0.6255	0.000349	0.0004973						1	0.01273	0.008622					28
FALSE	High	Master Protein	XP_311527.2	AGAP010421-PA, partial [Anopheles gambiae str. PEST]	0.005	FALSE		3.608	Not Found	Not Found	High	High	3	1	4	1	1	355	38.4	7.01			54	29			3.34	3.01					1	1	1	1	metabolic process		catalytic activity	Pf02779, Pf02780	1272627		AgaP_AGAP010421	3L	Pyruvate metabolism; Metabolic pathways; Citrate cycle (TCA cycle); Carbon metabolism; Glycolysis / Gluconeogenesis	TCA Cycle		Pyruvate dehydrogenase	https://www.uniprot.org/uniprot/Q7QDU3
	Checked	Confidence	Annotated Sequence	Modifications	Modifications in Master Proteins	Contaminant	Marked as	Qvality PEP	Qvality q-value	# Protein Groups	# Proteins	# PSMs	Master Protein Accessions	Positions in Master Proteins	# Missed Cleavages	Theo. MH+ [Da]	Found in Sample: [S23] F24: Sample, GFP-HA-ONN nsP3 Opal, 3	Found in Sample: [S24] F25: Sample, GFP-HA-ONN nsP3 Arg, 4	Found in Sample: [S40] F41: Sample, GFP-HA-CHIK nsP3 Opal, 5	Found in Sample: [S41] F42: Sample, GFP-HA-CHIK nsP3 Arg, 6	Confidence (by Search Engine): A Mascot	Confidence (by Search Engine): A Sequest HT	Confidence (by Search Engine): B Mascot	Confidence (by Search Engine): B Sequest HT	Confidence (by Search Engine): C Mascot	Confidence (by Search Engine): C Sequest HT	Confidence (by Search Engine): D Mascot	Confidence (by Search Engine): D Sequest HT	Percolator q-Value (by Search Engine): A Mascot	Percolator q-Value (by Search Engine): A Sequest HT	Percolator q-Value (by Search Engine): B Mascot	Percolator q-Value (by Search Engine): B Sequest HT	Percolator q-Value (by Search Engine): C Mascot	Percolator q-Value (by Search Engine): C Sequest HT	Percolator q-Value (by Search Engine): D Mascot	Percolator q-Value (by Search Engine): D Sequest HT	Percolator PEP (by Search Engine): A Mascot	Percolator PEP (by Search Engine): A Sequest HT	Percolator PEP (by Search Engine): B Mascot	Percolator PEP (by Search Engine): B Sequest HT	Percolator PEP (by Search Engine): C Mascot	Percolator PEP (by Search Engine): C Sequest HT	Percolator PEP (by Search Engine): D Mascot	Percolator PEP (by Search Engine): D Sequest HT	Ions Score (by Search Engine): A Mascot	Ions Score (by Search Engine): B Mascot	Ions Score (by Search Engine): C Mascot	Ions Score (by Search Engine): D Mascot	XCorr (by Search Engine): A Sequest HT
	FALSE	High	[K].GIEAEVINLR.[S]			FALSE		0.00678752	0	1	1	4	XP_311527.2	XP_311527.2 [255-264]	0	1113.63	Not Found	Not Found	High	High	n/a	n/a	n/a	n/a	High	High	High	High					0	0.0001376	0.0003822	0					0.0002466	0.0008281	0.007503	0.005615			54	29
FALSE	High	Master Protein	XP_003435869.1	AGAP012990-PA [Anopheles gambiae str. PEST]	0.005	FALSE		3.588	Not Found	Not Found	High	High	8	1	6	1	1	143	16.1	10.58			64	49			5.84	2.85					1	1	1	1	metabolic process	ribosome	structural molecule activity	Pf00164	11175684		AgaP_AGAP012990	2R	Ribosome			40S ribosomal protein S23	https://www.uniprot.org/uniprot/F5HMM2
	Checked	Confidence	Annotated Sequence	Modifications	Modifications in Master Proteins	Contaminant	Marked as	Qvality PEP	Qvality q-value	# Protein Groups	# Proteins	# PSMs	Master Protein Accessions	Positions in Master Proteins	# Missed Cleavages	Theo. MH+ [Da]	Found in Sample: [S23] F24: Sample, GFP-HA-ONN nsP3 Opal, 3	Found in Sample: [S24] F25: Sample, GFP-HA-ONN nsP3 Arg, 4	Found in Sample: [S40] F41: Sample, GFP-HA-CHIK nsP3 Opal, 5	Found in Sample: [S41] F42: Sample, GFP-HA-CHIK nsP3 Arg, 6	Confidence (by Search Engine): A Mascot	Confidence (by Search Engine): A Sequest HT	Confidence (by Search Engine): B Mascot	Confidence (by Search Engine): B Sequest HT	Confidence (by Search Engine): C Mascot	Confidence (by Search Engine): C Sequest HT	Confidence (by Search Engine): D Mascot	Confidence (by Search Engine): D Sequest HT	Percolator q-Value (by Search Engine): A Mascot	Percolator q-Value (by Search Engine): A Sequest HT	Percolator q-Value (by Search Engine): B Mascot	Percolator q-Value (by Search Engine): B Sequest HT	Percolator q-Value (by Search Engine): C Mascot	Percolator q-Value (by Search Engine): C Sequest HT	Percolator q-Value (by Search Engine): D Mascot	Percolator q-Value (by Search Engine): D Sequest HT	Percolator PEP (by Search Engine): A Mascot	Percolator PEP (by Search Engine): A Sequest HT	Percolator PEP (by Search Engine): B Mascot	Percolator PEP (by Search Engine): B Sequest HT	Percolator PEP (by Search Engine): C Mascot	Percolator PEP (by Search Engine): C Sequest HT	Percolator PEP (by Search Engine): D Mascot	Percolator PEP (by Search Engine): D Sequest HT	Ions Score (by Search Engine): A Mascot	Ions Score (by Search Engine): B Mascot	Ions Score (by Search Engine): C Mascot	Ions Score (by Search Engine): D Mascot	XCorr (by Search Engine): A Sequest HT
	FALSE	High	[K].VANVSLLALYK.[E]			FALSE		0.00658901	0	1	1	6	XP_003435869.1	XP_003435869.1 [125-135]	0	1190.71	Not Found	Not Found	High	High	n/a	n/a	n/a	n/a	High	High	High	High					0	0.0001376	0	0					0.000258	0.0006805	0.0003515	0.005757			48	49
FALSE	Medium	Master Protein	Q9GT45.2	RecName: Full=40S ribosomal protein S26	0.013	FALSE		2.517	Not Found	Not Found	High	High	8	1	10	1	1	115	13.3	10.87			42	51			7.88	7.85					1	1	1	1	metabolic process	ribosome	RNA binding;structural molecule activity	Pf01283	1280575	AGAP012100	RS26_ANOGA	3L	Ribosome	Cytoplasmic Ribosomal Proteins		40S ribosomal protein S26
	Checked	Confidence	Annotated Sequence	Modifications	Modifications in Master Proteins	Contaminant	Marked as	Qvality PEP	Qvality q-value	# Protein Groups	# Proteins	# PSMs	Master Protein Accessions	Positions in Master Proteins	# Missed Cleavages	Theo. MH+ [Da]	Found in Sample: [S23] F24: Sample, GFP-HA-ONN nsP3 Opal, 3	Found in Sample: [S24] F25: Sample, GFP-HA-ONN nsP3 Arg, 4	Found in Sample: [S40] F41: Sample, GFP-HA-CHIK nsP3 Opal, 5	Found in Sample: [S41] F42: Sample, GFP-HA-CHIK nsP3 Arg, 6	Confidence (by Search Engine): A Mascot	Confidence (by Search Engine): A Sequest HT	Confidence (by Search Engine): B Mascot	Confidence (by Search Engine): B Sequest HT	Confidence (by Search Engine): C Mascot	Confidence (by Search Engine): C Sequest HT	Confidence (by Search Engine): D Mascot	Confidence (by Search Engine): D Sequest HT	Percolator q-Value (by Search Engine): A Mascot	Percolator q-Value (by Search Engine): A Sequest HT	Percolator q-Value (by Search Engine): B Mascot	Percolator q-Value (by Search Engine): B Sequest HT	Percolator q-Value (by Search Engine): C Mascot	Percolator q-Value (by Search Engine): C Sequest HT	Percolator q-Value (by Search Engine): D Mascot	Percolator q-Value (by Search Engine): D Sequest HT	Percolator PEP (by Search Engine): A Mascot	Percolator PEP (by Search Engine): A Sequest HT	Percolator PEP (by Search Engine): B Mascot	Percolator PEP (by Search Engine): B Sequest HT	Percolator PEP (by Search Engine): C Mascot	Percolator PEP (by Search Engine): C Sequest HT	Percolator PEP (by Search Engine): D Mascot	Percolator PEP (by Search Engine): D Sequest HT	Ions Score (by Search Engine): A Mascot	Ions Score (by Search Engine): B Mascot	Ions Score (by Search Engine): C Mascot	Ions Score (by Search Engine): D Mascot	XCorr (by Search Engine): A Sequest HT
	FALSE	High	[R].NIVEAAAVR.[D]			FALSE		0.0515637	0.00303242	1	2	10	Q9GT45.2	Q9GT45.2 [43-51]	0	942.537	Not Found	Not Found	High	High	Low	Low	n/a	n/a	High	High	Medium	Medium	0.09346	0.0159			0	0.0001376	0.0005158	0.000776	0.6028	0.1835			0.005684	0.004533	0.01215	0.01932	17		36	46	2.56
FALSE	Medium	Master Protein	XP_320253.2	AGAP012283-PA [Anopheles gambiae str. PEST]	0.013	FALSE		2.51	Not Found	Not Found	High	High	1	1	6	1	1	743	84	6.32			33	33			5.17	2.62					1	1	1	1	metabolic process		catalytic activity;nucleotide binding	Pf01406, Pf09334	1280406		AgaP_AGAP012283	3L	Aminoacyl-tRNA biosynthesis			cysteine tRNA ligase	https://www.uniprot.org/uniprot/Q7Q069
	Checked	Confidence	Annotated Sequence	Modifications	Modifications in Master Proteins	Contaminant	Marked as	Qvality PEP	Qvality q-value	# Protein Groups	# Proteins	# PSMs	Master Protein Accessions	Positions in Master Proteins	# Missed Cleavages	Theo. MH+ [Da]	Found in Sample: [S23] F24: Sample, GFP-HA-ONN nsP3 Opal, 3	Found in Sample: [S24] F25: Sample, GFP-HA-ONN nsP3 Arg, 4	Found in Sample: [S40] F41: Sample, GFP-HA-CHIK nsP3 Opal, 5	Found in Sample: [S41] F42: Sample, GFP-HA-CHIK nsP3 Arg, 6	Confidence (by Search Engine): A Mascot	Confidence (by Search Engine): A Sequest HT	Confidence (by Search Engine): B Mascot	Confidence (by Search Engine): B Sequest HT	Confidence (by Search Engine): C Mascot	Confidence (by Search Engine): C Sequest HT	Confidence (by Search Engine): D Mascot	Confidence (by Search Engine): D Sequest HT	Percolator q-Value (by Search Engine): A Mascot	Percolator q-Value (by Search Engine): A Sequest HT	Percolator q-Value (by Search Engine): B Mascot	Percolator q-Value (by Search Engine): B Sequest HT	Percolator q-Value (by Search Engine): C Mascot	Percolator q-Value (by Search Engine): C Sequest HT	Percolator q-Value (by Search Engine): D Mascot	Percolator q-Value (by Search Engine): D Sequest HT	Percolator PEP (by Search Engine): A Mascot	Percolator PEP (by Search Engine): A Sequest HT	Percolator PEP (by Search Engine): B Mascot	Percolator PEP (by Search Engine): B Sequest HT	Percolator PEP (by Search Engine): C Mascot	Percolator PEP (by Search Engine): C Sequest HT	Percolator PEP (by Search Engine): D Mascot	Percolator PEP (by Search Engine): D Sequest HT	Ions Score (by Search Engine): A Mascot	Ions Score (by Search Engine): B Mascot	Ions Score (by Search Engine): C Mascot	Ions Score (by Search Engine): D Mascot	XCorr (by Search Engine): A Sequest HT
	FALSE	High	[R].SYISFDILR.[R]			FALSE		0.0520875	0.00303242	1	1	6	XP_320253.2	XP_320253.2 [61-69]	0	1113.59	Not Found	Not Found	High	High	n/a	Low	n/a	n/a	High	High	Medium	Medium		0.8634			0.0002488	0.0001376	0.0008279	0.0003457		1			0.009958	0.003088	0.01793	0.01271			31	33	1.17
FALSE	Medium	Master Protein	XP_314028.3	AGAP005144-PA [Anopheles gambiae str. PEST]	0.013	FALSE		2.416	Not Found	Not Found	High	High	3	1	3	1	1	327	36.9	7.66			42	41			3						1	1	1		metabolic process;response to stimulus		catalytic activity;DNA binding;nucleotide binding	Pf00004, Pf03215, Pf05496, Pf08542, Pf13086, Pf13173, Pf13177, Pf13191, Pf13245, Pf13401	1274822		AgaP_AGAP005144	2L	Mismatch repair; Nucleotide excision repair; DNA replication	DNA Replication		Replication factor C subunit 3/5	https://www.uniprot.org/uniprot/Q7Q9N2
	Checked	Confidence	Annotated Sequence	Modifications	Modifications in Master Proteins	Contaminant	Marked as	Qvality PEP	Qvality q-value	# Protein Groups	# Proteins	# PSMs	Master Protein Accessions	Positions in Master Proteins	# Missed Cleavages	Theo. MH+ [Da]	Found in Sample: [S23] F24: Sample, GFP-HA-ONN nsP3 Opal, 3	Found in Sample: [S24] F25: Sample, GFP-HA-ONN nsP3 Arg, 4	Found in Sample: [S40] F41: Sample, GFP-HA-CHIK nsP3 Opal, 5	Found in Sample: [S41] F42: Sample, GFP-HA-CHIK nsP3 Arg, 6	Confidence (by Search Engine): A Mascot	Confidence (by Search Engine): A Sequest HT	Confidence (by Search Engine): B Mascot	Confidence (by Search Engine): B Sequest HT	Confidence (by Search Engine): C Mascot	Confidence (by Search Engine): C Sequest HT	Confidence (by Search Engine): D Mascot	Confidence (by Search Engine): D Sequest HT	Percolator q-Value (by Search Engine): A Mascot	Percolator q-Value (by Search Engine): A Sequest HT	Percolator q-Value (by Search Engine): B Mascot	Percolator q-Value (by Search Engine): B Sequest HT	Percolator q-Value (by Search Engine): C Mascot	Percolator q-Value (by Search Engine): C Sequest HT	Percolator q-Value (by Search Engine): D Mascot	Percolator q-Value (by Search Engine): D Sequest HT	Percolator PEP (by Search Engine): A Mascot	Percolator PEP (by Search Engine): A Sequest HT	Percolator PEP (by Search Engine): B Mascot	Percolator PEP (by Search Engine): B Sequest HT	Percolator PEP (by Search Engine): C Mascot	Percolator PEP (by Search Engine): C Sequest HT	Percolator PEP (by Search Engine): D Mascot	Percolator PEP (by Search Engine): D Sequest HT	Ions Score (by Search Engine): A Mascot	Ions Score (by Search Engine): B Mascot	Ions Score (by Search Engine): C Mascot	Ions Score (by Search Engine): D Mascot	XCorr (by Search Engine): A Sequest HT
	FALSE	High	[R].GQILDFASTR.[T]			FALSE		0.0417224	0.000921823	1	1	3	XP_314028.3	XP_314028.3 [92-101]	0	1107.58	Not Found	Not Found	High	High	n/a	n/a	n/a	Low	High	High	Low	Low				0.825	0	0.0001376	0.004403	0.01479				1	0.00384	0.005674	0.07276	0.1419			42	41
FALSE	Medium	Master Protein	XP_312782.3	AGAP003093-PA [Anopheles gambiae str. PEST]	0.016	FALSE		2.339	Not Found	Not Found	High	High	3	1	3	1	1	361	40.1	6.87			32				2.79	2.25					1	1		1	metabolic process		DNA binding;nucleotide binding	Pf00004, Pf03215, Pf08542, Pf13086, Pf13173, Pf13177, Pf13191, Pf13245, Pf13401, Pf13481	1273769		AgaP_AGAP003093	2R	Nucleotide excision repair; DNA replication; Mismatch repair	DNA Replication		Replication factor C subunit 2/4	https://www.uniprot.org/uniprot/Q7QBM4
	Checked	Confidence	Annotated Sequence	Modifications	Modifications in Master Proteins	Contaminant	Marked as	Qvality PEP	Qvality q-value	# Protein Groups	# Proteins	# PSMs	Master Protein Accessions	Positions in Master Proteins	# Missed Cleavages	Theo. MH+ [Da]	Found in Sample: [S23] F24: Sample, GFP-HA-ONN nsP3 Opal, 3	Found in Sample: [S24] F25: Sample, GFP-HA-ONN nsP3 Arg, 4	Found in Sample: [S40] F41: Sample, GFP-HA-CHIK nsP3 Opal, 5	Found in Sample: [S41] F42: Sample, GFP-HA-CHIK nsP3 Arg, 6	Confidence (by Search Engine): A Mascot	Confidence (by Search Engine): A Sequest HT	Confidence (by Search Engine): B Mascot	Confidence (by Search Engine): B Sequest HT	Confidence (by Search Engine): C Mascot	Confidence (by Search Engine): C Sequest HT	Confidence (by Search Engine): D Mascot	Confidence (by Search Engine): D Sequest HT	Percolator q-Value (by Search Engine): A Mascot	Percolator q-Value (by Search Engine): A Sequest HT	Percolator q-Value (by Search Engine): B Mascot	Percolator q-Value (by Search Engine): B Sequest HT	Percolator q-Value (by Search Engine): C Mascot	Percolator q-Value (by Search Engine): C Sequest HT	Percolator q-Value (by Search Engine): D Mascot	Percolator q-Value (by Search Engine): D Sequest HT	Percolator PEP (by Search Engine): A Mascot	Percolator PEP (by Search Engine): A Sequest HT	Percolator PEP (by Search Engine): B Mascot	Percolator PEP (by Search Engine): B Sequest HT	Percolator PEP (by Search Engine): C Mascot	Percolator PEP (by Search Engine): C Sequest HT	Percolator PEP (by Search Engine): D Mascot	Percolator PEP (by Search Engine): D Sequest HT	Ions Score (by Search Engine): A Mascot	Ions Score (by Search Engine): B Mascot	Ions Score (by Search Engine): C Mascot	Ions Score (by Search Engine): D Mascot	XCorr (by Search Engine): A Sequest HT
	FALSE	High	[R].ILELNASDDR.[G]			FALSE		0.050788	0.00303242	1	1	3	XP_312782.3	XP_312782.3 [102-111]	0	1145.58	Not Found	Not Found	High	High	n/a	n/a	n/a	n/a	High	High	Low	Low					0	0.0001376	0.04016	0.009583					0.005173	0.004585	0.3326	0.1103			32	18
FALSE	Medium	Master Protein	XP_317541.3	AGAP007939-PA [Anopheles gambiae str. PEST]	0.043	FALSE		1.802	Not Found	Not Found	High	High	1	1	7	1	1	842	96.8	6.48				26			4.18	5.87						1	1	1	metabolic process		catalytic activity	Pf00343	1278016		AgaP_AGAP007939	3R	Metabolic pathways; Starch and sucrose metabolism			Alpha-1,4 glucan phosphorylase	https://www.uniprot.org/uniprot/Q7Q3L6
	Checked	Confidence	Annotated Sequence	Modifications	Modifications in Master Proteins	Contaminant	Marked as	Qvality PEP	Qvality q-value	# Protein Groups	# Proteins	# PSMs	Master Protein Accessions	Positions in Master Proteins	# Missed Cleavages	Theo. MH+ [Da]	Found in Sample: [S23] F24: Sample, GFP-HA-ONN nsP3 Opal, 3	Found in Sample: [S24] F25: Sample, GFP-HA-ONN nsP3 Arg, 4	Found in Sample: [S40] F41: Sample, GFP-HA-CHIK nsP3 Opal, 5	Found in Sample: [S41] F42: Sample, GFP-HA-CHIK nsP3 Arg, 6	Confidence (by Search Engine): A Mascot	Confidence (by Search Engine): A Sequest HT	Confidence (by Search Engine): B Mascot	Confidence (by Search Engine): B Sequest HT	Confidence (by Search Engine): C Mascot	Confidence (by Search Engine): C Sequest HT	Confidence (by Search Engine): D Mascot	Confidence (by Search Engine): D Sequest HT	Percolator q-Value (by Search Engine): A Mascot	Percolator q-Value (by Search Engine): A Sequest HT	Percolator q-Value (by Search Engine): B Mascot	Percolator q-Value (by Search Engine): B Sequest HT	Percolator q-Value (by Search Engine): C Mascot	Percolator q-Value (by Search Engine): C Sequest HT	Percolator q-Value (by Search Engine): D Mascot	Percolator q-Value (by Search Engine): D Sequest HT	Percolator PEP (by Search Engine): A Mascot	Percolator PEP (by Search Engine): A Sequest HT	Percolator PEP (by Search Engine): B Mascot	Percolator PEP (by Search Engine): B Sequest HT	Percolator PEP (by Search Engine): C Mascot	Percolator PEP (by Search Engine): C Sequest HT	Percolator PEP (by Search Engine): D Mascot	Percolator PEP (by Search Engine): D Sequest HT	Ions Score (by Search Engine): A Mascot	Ions Score (by Search Engine): B Mascot	Ions Score (by Search Engine): C Mascot	Ions Score (by Search Engine): D Mascot	XCorr (by Search Engine): A Sequest HT
	FALSE	High	[R].NLAENISR.[V]			FALSE		0.119661	0.00866795	1	1	7	XP_317541.3	XP_317541.3 [271-278]	0	916.485	Not Found	Not Found	High	High	n/a	n/a	n/a	n/a	Low	Medium	Medium	Medium					0.02366	0.002155	0.002416	0.0006491					0.2094	0.0351	0.04898	0.01578			19	26
FALSE	High	Master Protein	XP_311767.4	AGAP003477-PA [Anopheles gambiae str. PEST]	0	FALSE		10.796	Not Found	Not Found	High	Not Found	5	2	7	2	1	531	58.4	6.68			89				8.81						2	2			metabolic process		nucleotide binding;protein binding	Pf00118	1272849		AgaP_AGAP003477	2R
	Checked	Confidence	Annotated Sequence	Modifications	Modifications in Master Proteins	Contaminant	Marked as	Qvality PEP	Qvality q-value	# Protein Groups	# Proteins	# PSMs	Master Protein Accessions	Positions in Master Proteins	# Missed Cleavages	Theo. MH+ [Da]	Found in Sample: [S23] F24: Sample, GFP-HA-ONN nsP3 Opal, 3	Found in Sample: [S24] F25: Sample, GFP-HA-ONN nsP3 Arg, 4	Found in Sample: [S40] F41: Sample, GFP-HA-CHIK nsP3 Opal, 5	Found in Sample: [S41] F42: Sample, GFP-HA-CHIK nsP3 Arg, 6	Confidence (by Search Engine): A Mascot	Confidence (by Search Engine): A Sequest HT	Confidence (by Search Engine): B Mascot	Confidence (by Search Engine): B Sequest HT	Confidence (by Search Engine): C Mascot	Confidence (by Search Engine): C Sequest HT	Confidence (by Search Engine): D Mascot	Confidence (by Search Engine): D Sequest HT	Percolator q-Value (by Search Engine): A Mascot	Percolator q-Value (by Search Engine): A Sequest HT	Percolator q-Value (by Search Engine): B Mascot	Percolator q-Value (by Search Engine): B Sequest HT	Percolator q-Value (by Search Engine): C Mascot	Percolator q-Value (by Search Engine): C Sequest HT	Percolator q-Value (by Search Engine): D Mascot	Percolator q-Value (by Search Engine): D Sequest HT	Percolator PEP (by Search Engine): A Mascot	Percolator PEP (by Search Engine): A Sequest HT	Percolator PEP (by Search Engine): B Mascot	Percolator PEP (by Search Engine): B Sequest HT	Percolator PEP (by Search Engine): C Mascot	Percolator PEP (by Search Engine): C Sequest HT	Percolator PEP (by Search Engine): D Mascot	Percolator PEP (by Search Engine): D Sequest HT	Ions Score (by Search Engine): A Mascot	Ions Score (by Search Engine): B Mascot	Ions Score (by Search Engine): C Mascot	Ions Score (by Search Engine): D Mascot	XCorr (by Search Engine): A Sequest HT
	FALSE	High	[K].ILAVNSGYDAQDTIVR.[L]			FALSE		0.000294822	0	1	1	2	XP_311767.4	XP_311767.4 [450-465]	0	1734.9	Not Found	Not Found	High	Not Found	n/a	Low	n/a	n/a	High	High	n/a	n/a		0.7634			0	0				1			2.073e-06	1.303e-05					63		1.45
	FALSE	High	[R].IIADGFDQAR.[L]			FALSE		0.0213367	0.000531723	1	1	4	XP_311767.4	XP_311767.4 [118-127]	0	1105.56	Not Found	Not Found	High	Not Found	n/a	n/a	n/a	Low	High	High	n/a	n/a				0.7898	0	0.0001376						1	0.00141	0.001788					32
	FALSE	High	[K].ILAVNSGYDAQDTIVR.[L]	1xDeamidated [N5]		FALSE		0.0528834	0.00343786	1	1	1	XP_311767.4	XP_311767.4 [450-465]	0	1735.89	Not Found	Not Found	High	Not Found	n/a	n/a	n/a	Low	High	Low	n/a	n/a				0.9019	0	0.01446						1	0.005476	0.128					28
FALSE	High	Master Protein	XP_318878.3	AGAP009783-PA, partial [Anopheles gambiae str. PEST]	0	FALSE		9.715	Not Found	Not Found	High	Not Found	5	2	7	2	1	417	45.6	6.7			83				10.33						2	2			metabolic process		catalytic activity;nucleotide binding	Pf00441, Pf02770, Pf02771, Pf08028	1279196		AgaP_AGAP009783	3R	Fatty acid metabolism; Valine, leucine and isoleucine degradation; Metabolic pathways; Fatty acid degradation
	Checked	Confidence	Annotated Sequence	Modifications	Modifications in Master Proteins	Contaminant	Marked as	Qvality PEP	Qvality q-value	# Protein Groups	# Proteins	# PSMs	Master Protein Accessions	Positions in Master Proteins	# Missed Cleavages	Theo. MH+ [Da]	Found in Sample: [S23] F24: Sample, GFP-HA-ONN nsP3 Opal, 3	Found in Sample: [S24] F25: Sample, GFP-HA-ONN nsP3 Arg, 4	Found in Sample: [S40] F41: Sample, GFP-HA-CHIK nsP3 Opal, 5	Found in Sample: [S41] F42: Sample, GFP-HA-CHIK nsP3 Arg, 6	Confidence (by Search Engine): A Mascot	Confidence (by Search Engine): A Sequest HT	Confidence (by Search Engine): B Mascot	Confidence (by Search Engine): B Sequest HT	Confidence (by Search Engine): C Mascot	Confidence (by Search Engine): C Sequest HT	Confidence (by Search Engine): D Mascot	Confidence (by Search Engine): D Sequest HT	Percolator q-Value (by Search Engine): A Mascot	Percolator q-Value (by Search Engine): A Sequest HT	Percolator q-Value (by Search Engine): B Mascot	Percolator q-Value (by Search Engine): B Sequest HT	Percolator q-Value (by Search Engine): C Mascot	Percolator q-Value (by Search Engine): C Sequest HT	Percolator q-Value (by Search Engine): D Mascot	Percolator q-Value (by Search Engine): D Sequest HT	Percolator PEP (by Search Engine): A Mascot	Percolator PEP (by Search Engine): A Sequest HT	Percolator PEP (by Search Engine): B Mascot	Percolator PEP (by Search Engine): B Sequest HT	Percolator PEP (by Search Engine): C Mascot	Percolator PEP (by Search Engine): C Sequest HT	Percolator PEP (by Search Engine): D Mascot	Percolator PEP (by Search Engine): D Sequest HT	Ions Score (by Search Engine): A Mascot	Ions Score (by Search Engine): B Mascot	Ions Score (by Search Engine): C Mascot	Ions Score (by Search Engine): D Mascot	XCorr (by Search Engine): A Sequest HT
	FALSE	High	[K].GYQYAAGFLNEGR.[I]			FALSE		0.00324776	0	1	1	2	XP_318878.3	XP_318878.3 [265-277]	0	1445.68	Not Found	Not Found	High	Not Found	n/a	n/a	n/a	n/a	High	High	n/a	n/a					0	0							8.006e-05	0.0001351					59
	FALSE	High	[K].YYASEVAQR.[T]			FALSE		0.0311846	0.000921823	1	1	2	XP_318878.3	XP_318878.3 [355-363]	0	1086.52	Not Found	Not Found	High	Not Found	n/a	n/a	n/a	n/a	High	High	n/a	n/a					0	0.0001376							0.008485	0.001294					18
	FALSE	High	[K].GYQYAAGFLNEGR.[I]	1xDeamidated [Q3]		FALSE		0.02566	0.000921823	1	1	3	XP_318878.3	XP_318878.3 [265-277]	0	1446.66	Not Found	Not Found	High	Not Found	n/a	n/a	n/a	n/a	High	High	n/a	n/a					0	0.0001376							0.001861	0.005189					39
FALSE	High	Master Protein	XP_003436531.1	AGAP013333-PA [Anopheles gambiae str. PEST]	0	FALSE		9.381	Not Found	Not Found	High	Not Found	10	3	10	3	1	349	38.3	8.87			87				13.52						3	3						Pf00153	11175525		AgaP_AGAP013333	2R
	Checked	Confidence	Annotated Sequence	Modifications	Modifications in Master Proteins	Contaminant	Marked as	Qvality PEP	Qvality q-value	# Protein Groups	# Proteins	# PSMs	Master Protein Accessions	Positions in Master Proteins	# Missed Cleavages	Theo. MH+ [Da]	Found in Sample: [S23] F24: Sample, GFP-HA-ONN nsP3 Opal, 3	Found in Sample: [S24] F25: Sample, GFP-HA-ONN nsP3 Arg, 4	Found in Sample: [S40] F41: Sample, GFP-HA-CHIK nsP3 Opal, 5	Found in Sample: [S41] F42: Sample, GFP-HA-CHIK nsP3 Arg, 6	Confidence (by Search Engine): A Mascot	Confidence (by Search Engine): A Sequest HT	Confidence (by Search Engine): B Mascot	Confidence (by Search Engine): B Sequest HT	Confidence (by Search Engine): C Mascot	Confidence (by Search Engine): C Sequest HT	Confidence (by Search Engine): D Mascot	Confidence (by Search Engine): D Sequest HT	Percolator q-Value (by Search Engine): A Mascot	Percolator q-Value (by Search Engine): A Sequest HT	Percolator q-Value (by Search Engine): B Mascot	Percolator q-Value (by Search Engine): B Sequest HT	Percolator q-Value (by Search Engine): C Mascot	Percolator q-Value (by Search Engine): C Sequest HT	Percolator q-Value (by Search Engine): D Mascot	Percolator q-Value (by Search Engine): D Sequest HT	Percolator PEP (by Search Engine): A Mascot	Percolator PEP (by Search Engine): A Sequest HT	Percolator PEP (by Search Engine): B Mascot	Percolator PEP (by Search Engine): B Sequest HT	Percolator PEP (by Search Engine): C Mascot	Percolator PEP (by Search Engine): C Sequest HT	Percolator PEP (by Search Engine): D Mascot	Percolator PEP (by Search Engine): D Sequest HT	Ions Score (by Search Engine): A Mascot	Ions Score (by Search Engine): B Mascot	Ions Score (by Search Engine): C Mascot	Ions Score (by Search Engine): D Mascot	XCorr (by Search Engine): A Sequest HT
	FALSE	High	[K].IQTMPGYANTMR.[Q]	2xOxidation [M4; M11]		FALSE		0.0104397	0	1	1	4	XP_003436531.1	XP_003436531.1 [178-189]	0	1414.65	Not Found	Not Found	High	Not Found	n/a	Low	Low	Low	High	High	Low	n/a		0.6933	0.9196	0.9318	0	0.0001376	0.6692			1	1	1	0.0004753	0.002017	1			7	49	4	1.98
	FALSE	High	[K].YADMIGEENAYLYR.[T]	1xOxidation [M4]		FALSE		0.00668753	0	1	1	2	XP_003436531.1	XP_003436531.1 [136-149]	0	1723.76	Not Found	Not Found	High	Not Found	n/a	n/a	n/a	n/a	High	High	n/a	n/a					0	0							0.0002407	0.0003069					35
	FALSE	High	[K].VTIAEEGAR.[G]			FALSE		0.0400767	0.000921823	1	1	4	XP_003436531.1	XP_003436531.1 [97-105]	0	945.5	Not Found	Not Found	High	Not Found	n/a	n/a	n/a	n/a	High	High	Low	n/a					0	0.0004973	0.9111						0.003639	0.008225	1				43	8
FALSE	High	Master Protein	Q93113.1	RecName: Full=Glutathione S-transferase 1, isoform D; AltName: Full=AgGst1-alpha; AltName: Full=Aggst1-1; AltName: Full=Aggst1-6; AltName: Full=Aggst2-1; AltName: Full=DDT-dehydrochlorinase; AltName: Full=GST class-theta	0	FALSE		8.7	Not Found	Not Found	High	Not Found	16	3	5	3	1	209	23.4	6.34			76				5.54						3	2					catalytic activity;protein binding	Pf00043, Pf02798, Pf13409, Pf13410, Pf13417, Pf14497	1273988	AGAP004164	GST1D_ANOGA	2R			Acetyl [N-Term]
	Checked	Confidence	Annotated Sequence	Modifications	Modifications in Master Proteins	Contaminant	Marked as	Qvality PEP	Qvality q-value	# Protein Groups	# Proteins	# PSMs	Master Protein Accessions	Positions in Master Proteins	# Missed Cleavages	Theo. MH+ [Da]	Found in Sample: [S23] F24: Sample, GFP-HA-ONN nsP3 Opal, 3	Found in Sample: [S24] F25: Sample, GFP-HA-ONN nsP3 Arg, 4	Found in Sample: [S40] F41: Sample, GFP-HA-CHIK nsP3 Opal, 5	Found in Sample: [S41] F42: Sample, GFP-HA-CHIK nsP3 Arg, 6	Confidence (by Search Engine): A Mascot	Confidence (by Search Engine): A Sequest HT	Confidence (by Search Engine): B Mascot	Confidence (by Search Engine): B Sequest HT	Confidence (by Search Engine): C Mascot	Confidence (by Search Engine): C Sequest HT	Confidence (by Search Engine): D Mascot	Confidence (by Search Engine): D Sequest HT	Percolator q-Value (by Search Engine): A Mascot	Percolator q-Value (by Search Engine): A Sequest HT	Percolator q-Value (by Search Engine): B Mascot	Percolator q-Value (by Search Engine): B Sequest HT	Percolator q-Value (by Search Engine): C Mascot	Percolator q-Value (by Search Engine): C Sequest HT	Percolator q-Value (by Search Engine): D Mascot	Percolator q-Value (by Search Engine): D Sequest HT	Percolator PEP (by Search Engine): A Mascot	Percolator PEP (by Search Engine): A Sequest HT	Percolator PEP (by Search Engine): B Mascot	Percolator PEP (by Search Engine): B Sequest HT	Percolator PEP (by Search Engine): C Mascot	Percolator PEP (by Search Engine): C Sequest HT	Percolator PEP (by Search Engine): D Mascot	Percolator PEP (by Search Engine): D Sequest HT	Ions Score (by Search Engine): A Mascot	Ions Score (by Search Engine): B Mascot	Ions Score (by Search Engine): C Mascot	Ions Score (by Search Engine): D Mascot	XCorr (by Search Engine): A Sequest HT
	FALSE	High	[-].MDFYYLPGSAPCR.[A]	1xAcetyl [N-Term]; 1xCarbamidomethyl [C12]; 1xOxidation [M1]	Q93113.1 1xAcetyl [N-Term]	FALSE		0.0136426	0	1	8	1	Q93113.1	Q93113.1 [1-13]	0	1634.7	Not Found	Not Found	High	Not Found	n/a	n/a	n/a	n/a	High	n/a	n/a	n/a					0								0.0007142						27
	FALSE	High	[R].LYFDMGTLYQR.[F]	1xOxidation [M5]		FALSE		0.00617859	0	1	6	2	Q93113.1	Q93113.1 [97-107]	0	1422.67	Not Found	Not Found	High	Not Found	n/a	n/a	n/a	n/a	High	High	n/a	n/a					0	0.0001376							0.0002138	0.0009287					48
	FALSE	High	[R].AIQIYLAEK.[Y]			FALSE		0.0954353	0.0072466	1	2	2	Q93113.1	Q93113.1 [67-75]	0	1048.6	Not Found	Not Found	High	Not Found	Low	Low	n/a	n/a	Medium	Medium	Low	Low	0.04077	0.01681			0.000349	0.001086	0.02588	0.04794	0.3725	0.1908			0.01306	0.02377	0.2412	0.3422	14		39	28	1.8
FALSE	High	Master Protein	XP_312372.4	AGAP002564-PA [Anopheles gambiae str. PEST]	0	FALSE		8.268	Not Found	Not Found	High	Not Found	8	3	6	3	1	364	39.5	8.24			61				7.94						3	3			metabolic process		catalytic activity	Pf00274	1273402		AgaP_AGAP002564	2R
	Checked	Confidence	Annotated Sequence	Modifications	Modifications in Master Proteins	Contaminant	Marked as	Qvality PEP	Qvality q-value	# Protein Groups	# Proteins	# PSMs	Master Protein Accessions	Positions in Master Proteins	# Missed Cleavages	Theo. MH+ [Da]	Found in Sample: [S23] F24: Sample, GFP-HA-ONN nsP3 Opal, 3	Found in Sample: [S24] F25: Sample, GFP-HA-ONN nsP3 Arg, 4	Found in Sample: [S40] F41: Sample, GFP-HA-CHIK nsP3 Opal, 5	Found in Sample: [S41] F42: Sample, GFP-HA-CHIK nsP3 Arg, 6	Confidence (by Search Engine): A Mascot	Confidence (by Search Engine): A Sequest HT	Confidence (by Search Engine): B Mascot	Confidence (by Search Engine): B Sequest HT	Confidence (by Search Engine): C Mascot	Confidence (by Search Engine): C Sequest HT	Confidence (by Search Engine): D Mascot	Confidence (by Search Engine): D Sequest HT	Percolator q-Value (by Search Engine): A Mascot	Percolator q-Value (by Search Engine): A Sequest HT	Percolator q-Value (by Search Engine): B Mascot	Percolator q-Value (by Search Engine): B Sequest HT	Percolator q-Value (by Search Engine): C Mascot	Percolator q-Value (by Search Engine): C Sequest HT	Percolator q-Value (by Search Engine): D Mascot	Percolator q-Value (by Search Engine): D Sequest HT	Percolator PEP (by Search Engine): A Mascot	Percolator PEP (by Search Engine): A Sequest HT	Percolator PEP (by Search Engine): B Mascot	Percolator PEP (by Search Engine): B Sequest HT	Percolator PEP (by Search Engine): C Mascot	Percolator PEP (by Search Engine): C Sequest HT	Percolator PEP (by Search Engine): D Mascot	Percolator PEP (by Search Engine): D Sequest HT	Ions Score (by Search Engine): A Mascot	Ions Score (by Search Engine): B Mascot	Ions Score (by Search Engine): C Mascot	Ions Score (by Search Engine): D Mascot	XCorr (by Search Engine): A Sequest HT
	FALSE	High	[K].VTETVLAAVYK.[A]			FALSE		0.0344719	0.000921823	1	2	2	XP_312372.4	XP_312372.4 [205-215]	0	1193.68	Not Found	Not Found	High	Not Found	n/a	n/a	Low	n/a	High	High	n/a	Low			0.919		0	0.0001376		0.9504			1		0.003168	0.001535		1		1	30
	FALSE	High	[R].YASICQSQR.[I]	1xCarbamidomethyl [C5]		FALSE		0.0392789	0.000921823	1	2	2	XP_312372.4	XP_312372.4 [174-182]	0	1112.52	Not Found	Not Found	High	Not Found	n/a	Low	n/a	Low	Medium	High	n/a	n/a		0.8778		0.8846	0.0002488	0.0001376				1		1	0.01075	0.001913					22		1.19
	FALSE	High	[R].QLLFTADQR.[L]			FALSE		0.0255323	0.000921823	1	2	2	XP_312372.4	XP_312372.4 [61-69]	0	1091.58	Not Found	Not Found	High	Not Found	n/a	n/a	n/a	n/a	High	High	n/a	n/a					0	0.0002587							0.001838	0.007209					47
FALSE	High	Master Protein	XP_316859.4	AGAP000883-PA [Anopheles gambiae str. PEST]	0	FALSE		7.317	Not Found	Not Found	High	Not Found	3	1	4	1	1	427	48.5	7.68			78				7.66						1	1			metabolic process		protein binding;RNA binding	Pf00043, Pf00647, Pf02798, Pf13409, Pf13410, Pf13417, Pf14497	1277399		AgaP_AGAP000883	X
	Checked	Confidence	Annotated Sequence	Modifications	Modifications in Master Proteins	Contaminant	Marked as	Qvality PEP	Qvality q-value	# Protein Groups	# Proteins	# PSMs	Master Protein Accessions	Positions in Master Proteins	# Missed Cleavages	Theo. MH+ [Da]	Found in Sample: [S23] F24: Sample, GFP-HA-ONN nsP3 Opal, 3	Found in Sample: [S24] F25: Sample, GFP-HA-ONN nsP3 Arg, 4	Found in Sample: [S40] F41: Sample, GFP-HA-CHIK nsP3 Opal, 5	Found in Sample: [S41] F42: Sample, GFP-HA-CHIK nsP3 Arg, 6	Confidence (by Search Engine): A Mascot	Confidence (by Search Engine): A Sequest HT	Confidence (by Search Engine): B Mascot	Confidence (by Search Engine): B Sequest HT	Confidence (by Search Engine): C Mascot	Confidence (by Search Engine): C Sequest HT	Confidence (by Search Engine): D Mascot	Confidence (by Search Engine): D Sequest HT	Percolator q-Value (by Search Engine): A Mascot	Percolator q-Value (by Search Engine): A Sequest HT	Percolator q-Value (by Search Engine): B Mascot	Percolator q-Value (by Search Engine): B Sequest HT	Percolator q-Value (by Search Engine): C Mascot	Percolator q-Value (by Search Engine): C Sequest HT	Percolator q-Value (by Search Engine): D Mascot	Percolator q-Value (by Search Engine): D Sequest HT	Percolator PEP (by Search Engine): A Mascot	Percolator PEP (by Search Engine): A Sequest HT	Percolator PEP (by Search Engine): B Mascot	Percolator PEP (by Search Engine): B Sequest HT	Percolator PEP (by Search Engine): C Mascot	Percolator PEP (by Search Engine): C Sequest HT	Percolator PEP (by Search Engine): D Mascot	Percolator PEP (by Search Engine): D Sequest HT	Ions Score (by Search Engine): A Mascot	Ions Score (by Search Engine): B Mascot	Ions Score (by Search Engine): C Mascot	Ions Score (by Search Engine): D Mascot	XCorr (by Search Engine): A Sequest HT
	FALSE	High	[K].VLIAAQYSGTPVK.[V]	1xDeamidated [Q6]		FALSE		0.00771922	0	1	1	2	XP_316859.4	XP_316859.4 [17-29]	0	1347.75	Not Found	Not Found	High	Not Found	n/a	n/a	n/a	n/a	High	High	n/a	n/a					0	0.0001376							0.0003007	0.0009352					44
	FALSE	High	[K].VLIAAQYSGTPVK.[V]			FALSE		0.00511972	0	1	1	2	XP_316859.4	XP_316859.4 [17-29]	0	1346.77	Not Found	Not Found	High	Not Found	n/a	n/a	n/a	n/a	High	High	n/a	n/a					0	0							0.0001602	0.0003703					52
FALSE	High	Master Protein	XP_003435813.1	AGAP001372-PB [Anopheles gambiae str. PEST]	0	FALSE		6.582	Not Found	Not Found	High	Not Found	9	1	4	1	1	260	27.2	10.35			51				8.8						1	1							1281806		AgaP_AGAP001372	2R
	Checked	Confidence	Annotated Sequence	Modifications	Modifications in Master Proteins	Contaminant	Marked as	Qvality PEP	Qvality q-value	# Protein Groups	# Proteins	# PSMs	Master Protein Accessions	Positions in Master Proteins	# Missed Cleavages	Theo. MH+ [Da]	Found in Sample: [S23] F24: Sample, GFP-HA-ONN nsP3 Opal, 3	Found in Sample: [S24] F25: Sample, GFP-HA-ONN nsP3 Arg, 4	Found in Sample: [S40] F41: Sample, GFP-HA-CHIK nsP3 Opal, 5	Found in Sample: [S41] F42: Sample, GFP-HA-CHIK nsP3 Arg, 6	Confidence (by Search Engine): A Mascot	Confidence (by Search Engine): A Sequest HT	Confidence (by Search Engine): B Mascot	Confidence (by Search Engine): B Sequest HT	Confidence (by Search Engine): C Mascot	Confidence (by Search Engine): C Sequest HT	Confidence (by Search Engine): D Mascot	Confidence (by Search Engine): D Sequest HT	Percolator q-Value (by Search Engine): A Mascot	Percolator q-Value (by Search Engine): A Sequest HT	Percolator q-Value (by Search Engine): B Mascot	Percolator q-Value (by Search Engine): B Sequest HT	Percolator q-Value (by Search Engine): C Mascot	Percolator q-Value (by Search Engine): C Sequest HT	Percolator q-Value (by Search Engine): D Mascot	Percolator q-Value (by Search Engine): D Sequest HT	Percolator PEP (by Search Engine): A Mascot	Percolator PEP (by Search Engine): A Sequest HT	Percolator PEP (by Search Engine): B Mascot	Percolator PEP (by Search Engine): B Sequest HT	Percolator PEP (by Search Engine): C Mascot	Percolator PEP (by Search Engine): C Sequest HT	Percolator PEP (by Search Engine): D Mascot	Percolator PEP (by Search Engine): D Sequest HT	Ions Score (by Search Engine): A Mascot	Ions Score (by Search Engine): B Mascot	Ions Score (by Search Engine): C Mascot	Ions Score (by Search Engine): D Mascot	XCorr (by Search Engine): A Sequest HT
	FALSE	High	[K].VLKPPGGGSSDLFGADQLGPNTPR.[T]			FALSE		0.0036572	0	1	4	2	XP_003435813.1	XP_003435813.1 [20-43]	0	2380.23	Not Found	Not Found	High	Not Found	n/a	n/a	Low	Low	High	High	n/a	n/a			0.1011	0.2294	0	0.0001376					0.6214	0.8789	9.627e-05	0.0007291				10	47
	FALSE	High	[K].VLKPPGGGSSDLFGADQLGPNTPR.[T]	1xDeamidated [Q17]		FALSE		0.0482875	0.00265764	1	4	2	XP_003435813.1	XP_003435813.1 [20-43]	0	2381.21	Not Found	Not Found	High	Not Found	n/a	n/a	n/a	n/a	Medium	High	n/a	n/a					0.000349	0.0001376							0.015	0.00272					19
FALSE	High	Master Protein	XP_321135.5	AGAP001928-PA [Anopheles gambiae str. PEST]	0	FALSE		6.47	Not Found	Not Found	High	Not Found	5	2	6	2	1	409	47.1	4.56			85				9.77						2	2			cell organization and biogenesis	nucleus		Pf00956	1281196		AgaP_AGAP001928	2R
	Checked	Confidence	Annotated Sequence	Modifications	Modifications in Master Proteins	Contaminant	Marked as	Qvality PEP	Qvality q-value	# Protein Groups	# Proteins	# PSMs	Master Protein Accessions	Positions in Master Proteins	# Missed Cleavages	Theo. MH+ [Da]	Found in Sample: [S23] F24: Sample, GFP-HA-ONN nsP3 Opal, 3	Found in Sample: [S24] F25: Sample, GFP-HA-ONN nsP3 Arg, 4	Found in Sample: [S40] F41: Sample, GFP-HA-CHIK nsP3 Opal, 5	Found in Sample: [S41] F42: Sample, GFP-HA-CHIK nsP3 Arg, 6	Confidence (by Search Engine): A Mascot	Confidence (by Search Engine): A Sequest HT	Confidence (by Search Engine): B Mascot	Confidence (by Search Engine): B Sequest HT	Confidence (by Search Engine): C Mascot	Confidence (by Search Engine): C Sequest HT	Confidence (by Search Engine): D Mascot	Confidence (by Search Engine): D Sequest HT	Percolator q-Value (by Search Engine): A Mascot	Percolator q-Value (by Search Engine): A Sequest HT	Percolator q-Value (by Search Engine): B Mascot	Percolator q-Value (by Search Engine): B Sequest HT	Percolator q-Value (by Search Engine): C Mascot	Percolator q-Value (by Search Engine): C Sequest HT	Percolator q-Value (by Search Engine): D Mascot	Percolator q-Value (by Search Engine): D Sequest HT	Percolator PEP (by Search Engine): A Mascot	Percolator PEP (by Search Engine): A Sequest HT	Percolator PEP (by Search Engine): B Mascot	Percolator PEP (by Search Engine): B Sequest HT	Percolator PEP (by Search Engine): C Mascot	Percolator PEP (by Search Engine): C Sequest HT	Percolator PEP (by Search Engine): D Mascot	Percolator PEP (by Search Engine): D Sequest HT	Ions Score (by Search Engine): A Mascot	Ions Score (by Search Engine): B Mascot	Ions Score (by Search Engine): C Mascot	Ions Score (by Search Engine): D Mascot	XCorr (by Search Engine): A Sequest HT
	FALSE	High	[R].DFEVGHFLR.[A]			FALSE		0.0257885	0.000921823	1	1	2	XP_321135.5	XP_321135.5 [304-312]	0	1119.56	Not Found	Not Found	High	Not Found	n/a	n/a	n/a	n/a	High	High	n/a	n/a					0	0.0003854							0.001875	0.007959					47
	FALSE	High	[K].YQQLYQPIVDR.[R]			FALSE		0.093499	0.0072466	1	1	2	XP_321135.5	XP_321135.5 [77-87]	0	1422.74	Not Found	Not Found	High	Not Found	n/a	n/a	n/a	n/a	Medium	Medium	n/a	n/a					0.000349	0.0006638							0.01264	0.01616					44
	FALSE	High	[K].YQQLYQPIVDR.[R]	1xDeamidated [Q]		FALSE		0.101495	0.0072466	1	1	2	XP_321135.5	XP_321135.5 [77-87]	0	1423.72	Not Found	Not Found	High	Not Found	n/a	n/a	n/a	n/a	Medium	Medium	n/a	n/a					0.000349	0.001086							0.01431	0.02337					39
FALSE	High	Master Protein	XP_308807.4	AGAP006949-PA [Anopheles gambiae str. PEST]	0	FALSE		6.384	Not Found	Not Found	High	Not Found	2	2	4	2	1	821	89.7	8.06			45				5.98						2	2			metabolic process;response to stimulus	membrane	catalytic activity;metal ion binding;nucleotide binding	Pf00004, Pf01434, Pf05496, Pf06068, Pf06480, Pf07724, Pf07728, Pf13401	1270135		AgaP_AGAP006949	2L
	Checked	Confidence	Annotated Sequence	Modifications	Modifications in Master Proteins	Contaminant	Marked as	Qvality PEP	Qvality q-value	# Protein Groups	# Proteins	# PSMs	Master Protein Accessions	Positions in Master Proteins	# Missed Cleavages	Theo. MH+ [Da]	Found in Sample: [S23] F24: Sample, GFP-HA-ONN nsP3 Opal, 3	Found in Sample: [S24] F25: Sample, GFP-HA-ONN nsP3 Arg, 4	Found in Sample: [S40] F41: Sample, GFP-HA-CHIK nsP3 Opal, 5	Found in Sample: [S41] F42: Sample, GFP-HA-CHIK nsP3 Arg, 6	Confidence (by Search Engine): A Mascot	Confidence (by Search Engine): A Sequest HT	Confidence (by Search Engine): B Mascot	Confidence (by Search Engine): B Sequest HT	Confidence (by Search Engine): C Mascot	Confidence (by Search Engine): C Sequest HT	Confidence (by Search Engine): D Mascot	Confidence (by Search Engine): D Sequest HT	Percolator q-Value (by Search Engine): A Mascot	Percolator q-Value (by Search Engine): A Sequest HT	Percolator q-Value (by Search Engine): B Mascot	Percolator q-Value (by Search Engine): B Sequest HT	Percolator q-Value (by Search Engine): C Mascot	Percolator q-Value (by Search Engine): C Sequest HT	Percolator q-Value (by Search Engine): D Mascot	Percolator q-Value (by Search Engine): D Sequest HT	Percolator PEP (by Search Engine): A Mascot	Percolator PEP (by Search Engine): A Sequest HT	Percolator PEP (by Search Engine): B Mascot	Percolator PEP (by Search Engine): B Sequest HT	Percolator PEP (by Search Engine): C Mascot	Percolator PEP (by Search Engine): C Sequest HT	Percolator PEP (by Search Engine): D Mascot	Percolator PEP (by Search Engine): D Sequest HT	Ions Score (by Search Engine): A Mascot	Ions Score (by Search Engine): B Mascot	Ions Score (by Search Engine): C Mascot	Ions Score (by Search Engine): D Mascot	XCorr (by Search Engine): A Sequest HT
	FALSE	High	[K].ITDSAYAQITR.[F]			FALSE		0.0111339	0	1	1	2	XP_308807.4	XP_308807.4 [673-683]	0	1238.64	Not Found	Not Found	High	Not Found	Low	n/a	n/a	n/a	High	High	n/a	Low	0.8111				0	0		0.9119	1				0.0006853	0.0002231		1	7		34
	FALSE	High	[R].VSEEIFFER.[I]			FALSE		0.0337874	0.000921823	1	1	2	XP_308807.4	XP_308807.4 [653-661]	0	1155.57	Not Found	Not Found	High	Not Found	n/a	n/a	n/a	Low	High	High	n/a	n/a				0.8075	0	0.0001376						1	0.00281	0.001852					31
FALSE	High	Master Protein	XP_316158.3	AGAP006099-PA [Anopheles gambiae str. PEST]	0	FALSE		6.208	Not Found	Not Found	High	Not Found	8	3	6	3	1	439	45.1	8.59			72				9.63						3	3					catalytic activity;metal ion binding	Pf00675	1276772		AgaP_AGAP006099	2L	Metabolic pathways; Oxidative phosphorylation
	Checked	Confidence	Annotated Sequence	Modifications	Modifications in Master Proteins	Contaminant	Marked as	Qvality PEP	Qvality q-value	# Protein Groups	# Proteins	# PSMs	Master Protein Accessions	Positions in Master Proteins	# Missed Cleavages	Theo. MH+ [Da]	Found in Sample: [S23] F24: Sample, GFP-HA-ONN nsP3 Opal, 3	Found in Sample: [S24] F25: Sample, GFP-HA-ONN nsP3 Arg, 4	Found in Sample: [S40] F41: Sample, GFP-HA-CHIK nsP3 Opal, 5	Found in Sample: [S41] F42: Sample, GFP-HA-CHIK nsP3 Arg, 6	Confidence (by Search Engine): A Mascot	Confidence (by Search Engine): A Sequest HT	Confidence (by Search Engine): B Mascot	Confidence (by Search Engine): B Sequest HT	Confidence (by Search Engine): C Mascot	Confidence (by Search Engine): C Sequest HT	Confidence (by Search Engine): D Mascot	Confidence (by Search Engine): D Sequest HT	Percolator q-Value (by Search Engine): A Mascot	Percolator q-Value (by Search Engine): A Sequest HT	Percolator q-Value (by Search Engine): B Mascot	Percolator q-Value (by Search Engine): B Sequest HT	Percolator q-Value (by Search Engine): C Mascot	Percolator q-Value (by Search Engine): C Sequest HT	Percolator q-Value (by Search Engine): D Mascot	Percolator q-Value (by Search Engine): D Sequest HT	Percolator PEP (by Search Engine): A Mascot	Percolator PEP (by Search Engine): A Sequest HT	Percolator PEP (by Search Engine): B Mascot	Percolator PEP (by Search Engine): B Sequest HT	Percolator PEP (by Search Engine): C Mascot	Percolator PEP (by Search Engine): C Sequest HT	Percolator PEP (by Search Engine): D Mascot	Percolator PEP (by Search Engine): D Sequest HT	Ions Score (by Search Engine): A Mascot	Ions Score (by Search Engine): B Mascot	Ions Score (by Search Engine): C Mascot	Ions Score (by Search Engine): D Mascot	XCorr (by Search Engine): A Sequest HT
	FALSE	High	[R].GSAEVQTTTLPNK.[L]			FALSE		0.0485318	0.00265764	1	1	2	XP_316158.3	XP_316158.3 [31-43]	0	1345.7	Not Found	Not Found	High	Not Found	Low	Low	n/a	n/a	High	Medium	n/a	n/a	0.02021	0.1285			0	0.001086			0.2196	0.6973			0.004841	0.02322			24		47		2.04
	FALSE	High	[R].LPVEVQAVELLHK.[A]	1xDeamidated [Q6]		FALSE		0.0674505	0.00441835	1	1	2	XP_316158.3	XP_316158.3 [162-174]	0	1475.85	Not Found	Not Found	High	Not Found	n/a	n/a	n/a	n/a	High	High	n/a	n/a					0	0.000561							0.007882	0.009726					23
	FALSE	High	[K].SLSVSDADVAR.[G]			FALSE		0.110763	0.00777577	1	1	2	XP_316158.3	XP_316158.3 [348-358]	0	1119.56	Not Found	Not Found	High	Not Found	n/a	n/a	n/a	Low	Medium	Low	n/a	Low				0.7243	0.000349	0.00931		0.946				1	0.01623	0.09627		1			49
FALSE	High	Master Protein	XP_319845.3	AGAP009094-PA [Anopheles gambiae str. PEST]	0	FALSE		5.957	Not Found	Not Found	High	Not Found	6	2	4	2	1	446	49.3	8.13			52				6.68						2	2			cell organization and biogenesis;metabolic process		catalytic activity	Pf00266, Pf01041, Pf01212	1280047		AgaP_AGAP009094	3R	Thiamine metabolism; Metabolic pathways; Sulfur relay system
	Checked	Confidence	Annotated Sequence	Modifications	Modifications in Master Proteins	Contaminant	Marked as	Qvality PEP	Qvality q-value	# Protein Groups	# Proteins	# PSMs	Master Protein Accessions	Positions in Master Proteins	# Missed Cleavages	Theo. MH+ [Da]	Found in Sample: [S23] F24: Sample, GFP-HA-ONN nsP3 Opal, 3	Found in Sample: [S24] F25: Sample, GFP-HA-ONN nsP3 Arg, 4	Found in Sample: [S40] F41: Sample, GFP-HA-CHIK nsP3 Opal, 5	Found in Sample: [S41] F42: Sample, GFP-HA-CHIK nsP3 Arg, 6	Confidence (by Search Engine): A Mascot	Confidence (by Search Engine): A Sequest HT	Confidence (by Search Engine): B Mascot	Confidence (by Search Engine): B Sequest HT	Confidence (by Search Engine): C Mascot	Confidence (by Search Engine): C Sequest HT	Confidence (by Search Engine): D Mascot	Confidence (by Search Engine): D Sequest HT	Percolator q-Value (by Search Engine): A Mascot	Percolator q-Value (by Search Engine): A Sequest HT	Percolator q-Value (by Search Engine): B Mascot	Percolator q-Value (by Search Engine): B Sequest HT	Percolator q-Value (by Search Engine): C Mascot	Percolator q-Value (by Search Engine): C Sequest HT	Percolator q-Value (by Search Engine): D Mascot	Percolator q-Value (by Search Engine): D Sequest HT	Percolator PEP (by Search Engine): A Mascot	Percolator PEP (by Search Engine): A Sequest HT	Percolator PEP (by Search Engine): B Mascot	Percolator PEP (by Search Engine): B Sequest HT	Percolator PEP (by Search Engine): C Mascot	Percolator PEP (by Search Engine): C Sequest HT	Percolator PEP (by Search Engine): D Mascot	Percolator PEP (by Search Engine): D Sequest HT	Ions Score (by Search Engine): A Mascot	Ions Score (by Search Engine): B Mascot	Ions Score (by Search Engine): C Mascot	Ions Score (by Search Engine): D Mascot	XCorr (by Search Engine): A Sequest HT
	FALSE	High	[R].FTTIEEVDYTAEK.[C]			FALSE		0.00877898	0	1	1	2	XP_319845.3	XP_319845.3 [402-414]	0	1545.73	Not Found	Not Found	High	Not Found	n/a	n/a	n/a	n/a	High	High	n/a	n/a					0	0.0001376							0.0003643	0.001258					44
	FALSE	High	[R].AQVASLIGADPK.[E]			FALSE		0.0515637	0.00303242	1	1	2	XP_319845.3	XP_319845.3 [97-108]	0	1169.65	Not Found	Not Found	High	Not Found	n/a	Low	n/a	Low	High	High	n/a	Low		0.8656		0.7675	0	0.0001376		0.9554		1		1	0.007261	0.003033		1			28		0.96
FALSE	High	Master Protein	XP_559226.2	AGAP010718-PA [Anopheles gambiae str. PEST]	0	FALSE		5.872	Not Found	Not Found	High	Not Found	9	2	4	2	1	284	31.3	6.73			66				5.8						2	2			metabolic process		catalytic activity	Pf00227	1272519		AgaP_AGAP010718	3L	Proteasome	Proteasome Degradation
	Checked	Confidence	Annotated Sequence	Modifications	Modifications in Master Proteins	Contaminant	Marked as	Qvality PEP	Qvality q-value	# Protein Groups	# Proteins	# PSMs	Master Protein Accessions	Positions in Master Proteins	# Missed Cleavages	Theo. MH+ [Da]	Found in Sample: [S23] F24: Sample, GFP-HA-ONN nsP3 Opal, 3	Found in Sample: [S24] F25: Sample, GFP-HA-ONN nsP3 Arg, 4	Found in Sample: [S40] F41: Sample, GFP-HA-CHIK nsP3 Opal, 5	Found in Sample: [S41] F42: Sample, GFP-HA-CHIK nsP3 Arg, 6	Confidence (by Search Engine): A Mascot	Confidence (by Search Engine): A Sequest HT	Confidence (by Search Engine): B Mascot	Confidence (by Search Engine): B Sequest HT	Confidence (by Search Engine): C Mascot	Confidence (by Search Engine): C Sequest HT	Confidence (by Search Engine): D Mascot	Confidence (by Search Engine): D Sequest HT	Percolator q-Value (by Search Engine): A Mascot	Percolator q-Value (by Search Engine): A Sequest HT	Percolator q-Value (by Search Engine): B Mascot	Percolator q-Value (by Search Engine): B Sequest HT	Percolator q-Value (by Search Engine): C Mascot	Percolator q-Value (by Search Engine): C Sequest HT	Percolator q-Value (by Search Engine): D Mascot	Percolator q-Value (by Search Engine): D Sequest HT	Percolator PEP (by Search Engine): A Mascot	Percolator PEP (by Search Engine): A Sequest HT	Percolator PEP (by Search Engine): B Mascot	Percolator PEP (by Search Engine): B Sequest HT	Percolator PEP (by Search Engine): C Mascot	Percolator PEP (by Search Engine): C Sequest HT	Percolator PEP (by Search Engine): D Mascot	Percolator PEP (by Search Engine): D Sequest HT	Ions Score (by Search Engine): A Mascot	Ions Score (by Search Engine): B Mascot	Ions Score (by Search Engine): C Mascot	Ions Score (by Search Engine): D Mascot	XCorr (by Search Engine): A Sequest HT
	FALSE	High	[R].FQGGVILAVDSR.[A]			FALSE		0.0115267	0	1	1	2	XP_559226.2	XP_559226.2 [81-92]	0	1261.69	Not Found	Not Found	High	Not Found	n/a	n/a	n/a	n/a	High	High	n/a	n/a					0	0.0001376							0.0005503	0.005654					53
	FALSE	High	[R].GPQLYYIDSEGTR.[T]			FALSE		0.0336184	0.000921823	1	1	2	XP_559226.2	XP_559226.2 [181-193]	0	1498.72	Not Found	Not Found	High	Not Found	n/a	n/a	n/a	n/a	High	High	n/a	n/a					0	0.0001376							0.002786	0.00244					33
FALSE	High	Master Protein	XP_314296.3	AGAP004886-PA [Anopheles gambiae str. PEST]	0	FALSE		5.843	Not Found	Not Found	High	Not Found	4	1	1	1	1	378	42.9	6.13			70										1						protein binding	Pf00307, Pf03271, Pf14225	1275109		AgaP_AGAP004886	2L			Acetyl [N-Term]
	Checked	Confidence	Annotated Sequence	Modifications	Modifications in Master Proteins	Contaminant	Marked as	Qvality PEP	Qvality q-value	# Protein Groups	# Proteins	# PSMs	Master Protein Accessions	Positions in Master Proteins	# Missed Cleavages	Theo. MH+ [Da]	Found in Sample: [S23] F24: Sample, GFP-HA-ONN nsP3 Opal, 3	Found in Sample: [S24] F25: Sample, GFP-HA-ONN nsP3 Arg, 4	Found in Sample: [S40] F41: Sample, GFP-HA-CHIK nsP3 Opal, 5	Found in Sample: [S41] F42: Sample, GFP-HA-CHIK nsP3 Arg, 6	Confidence (by Search Engine): A Mascot	Confidence (by Search Engine): A Sequest HT	Confidence (by Search Engine): B Mascot	Confidence (by Search Engine): B Sequest HT	Confidence (by Search Engine): C Mascot	Confidence (by Search Engine): C Sequest HT	Confidence (by Search Engine): D Mascot	Confidence (by Search Engine): D Sequest HT	Percolator q-Value (by Search Engine): A Mascot	Percolator q-Value (by Search Engine): A Sequest HT	Percolator q-Value (by Search Engine): B Mascot	Percolator q-Value (by Search Engine): B Sequest HT	Percolator q-Value (by Search Engine): C Mascot	Percolator q-Value (by Search Engine): C Sequest HT	Percolator q-Value (by Search Engine): D Mascot	Percolator q-Value (by Search Engine): D Sequest HT	Percolator PEP (by Search Engine): A Mascot	Percolator PEP (by Search Engine): A Sequest HT	Percolator PEP (by Search Engine): B Mascot	Percolator PEP (by Search Engine): B Sequest HT	Percolator PEP (by Search Engine): C Mascot	Percolator PEP (by Search Engine): C Sequest HT	Percolator PEP (by Search Engine): D Mascot	Percolator PEP (by Search Engine): D Sequest HT	Ions Score (by Search Engine): A Mascot	Ions Score (by Search Engine): B Mascot	Ions Score (by Search Engine): C Mascot	Ions Score (by Search Engine): D Mascot	XCorr (by Search Engine): A Sequest HT
	FALSE	High	[M].AVNVYSTNVTTDNLSR.[H]	1xAcetyl [N-Term]	XP_314296.3 1xAcetyl [N-Term]	FALSE		0.000232505	0	1	2	1	XP_314296.3	XP_314296.3 [2-17]	0	1795.88	Not Found	Not Found	High	Not Found	n/a	n/a	n/a	n/a	High	n/a	n/a	n/a					0								1.434e-06						70
FALSE	High	Master Protein	AJC98854.1	AGAP009172, partial [Anopheles coluzzii]	0	FALSE		5.245	Not Found	Not Found	High	Not Found	2	1	2	1	1	740	84.2	6.25			57				4.66						1	1			metabolic process		catalytic activity	Pf00326, Pf02897, Pf08840
	Checked	Confidence	Annotated Sequence	Modifications	Modifications in Master Proteins	Contaminant	Marked as	Qvality PEP	Qvality q-value	# Protein Groups	# Proteins	# PSMs	Master Protein Accessions	Positions in Master Proteins	# Missed Cleavages	Theo. MH+ [Da]	Found in Sample: [S23] F24: Sample, GFP-HA-ONN nsP3 Opal, 3	Found in Sample: [S24] F25: Sample, GFP-HA-ONN nsP3 Arg, 4	Found in Sample: [S40] F41: Sample, GFP-HA-CHIK nsP3 Opal, 5	Found in Sample: [S41] F42: Sample, GFP-HA-CHIK nsP3 Arg, 6	Confidence (by Search Engine): A Mascot	Confidence (by Search Engine): A Sequest HT	Confidence (by Search Engine): B Mascot	Confidence (by Search Engine): B Sequest HT	Confidence (by Search Engine): C Mascot	Confidence (by Search Engine): C Sequest HT	Confidence (by Search Engine): D Mascot	Confidence (by Search Engine): D Sequest HT	Percolator q-Value (by Search Engine): A Mascot	Percolator q-Value (by Search Engine): A Sequest HT	Percolator q-Value (by Search Engine): B Mascot	Percolator q-Value (by Search Engine): B Sequest HT	Percolator q-Value (by Search Engine): C Mascot	Percolator q-Value (by Search Engine): C Sequest HT	Percolator q-Value (by Search Engine): D Mascot	Percolator q-Value (by Search Engine): D Sequest HT	Percolator PEP (by Search Engine): A Mascot	Percolator PEP (by Search Engine): A Sequest HT	Percolator PEP (by Search Engine): B Mascot	Percolator PEP (by Search Engine): B Sequest HT	Percolator PEP (by Search Engine): C Mascot	Percolator PEP (by Search Engine): C Sequest HT	Percolator PEP (by Search Engine): D Mascot	Percolator PEP (by Search Engine): D Sequest HT	Ions Score (by Search Engine): A Mascot	Ions Score (by Search Engine): B Mascot	Ions Score (by Search Engine): C Mascot	Ions Score (by Search Engine): D Mascot	XCorr (by Search Engine): A Sequest HT
	FALSE	High	[K].TEAAAGGAMEPTVFR.[E]	1xOxidation [M9]		FALSE		0.00082499	0	1	3	2	AJC98854.1	AJC98854.1 [440-454]	0	1523.72	Not Found	Not Found	High	Not Found	n/a	n/a	n/a	n/a	High	High	n/a	n/a					0	0							9.95e-06	5.691e-06					57
FALSE	High	Master Protein	XP_321614.4	AGAP001507-PA [Anopheles gambiae str. PEST]	0	FALSE		4.795	Not Found	Not Found	High	Not Found	3	2	4	2	1	727	82.9	5.87			18				3.98						2	2			metabolic process		catalytic activity;metal ion binding	Pf03171	1281666		AgaP_AGAP001507	2R	Lysine degradation
	Checked	Confidence	Annotated Sequence	Modifications	Modifications in Master Proteins	Contaminant	Marked as	Qvality PEP	Qvality q-value	# Protein Groups	# Proteins	# PSMs	Master Protein Accessions	Positions in Master Proteins	# Missed Cleavages	Theo. MH+ [Da]	Found in Sample: [S23] F24: Sample, GFP-HA-ONN nsP3 Opal, 3	Found in Sample: [S24] F25: Sample, GFP-HA-ONN nsP3 Arg, 4	Found in Sample: [S40] F41: Sample, GFP-HA-CHIK nsP3 Opal, 5	Found in Sample: [S41] F42: Sample, GFP-HA-CHIK nsP3 Arg, 6	Confidence (by Search Engine): A Mascot	Confidence (by Search Engine): A Sequest HT	Confidence (by Search Engine): B Mascot	Confidence (by Search Engine): B Sequest HT	Confidence (by Search Engine): C Mascot	Confidence (by Search Engine): C Sequest HT	Confidence (by Search Engine): D Mascot	Confidence (by Search Engine): D Sequest HT	Percolator q-Value (by Search Engine): A Mascot	Percolator q-Value (by Search Engine): A Sequest HT	Percolator q-Value (by Search Engine): B Mascot	Percolator q-Value (by Search Engine): B Sequest HT	Percolator q-Value (by Search Engine): C Mascot	Percolator q-Value (by Search Engine): C Sequest HT	Percolator q-Value (by Search Engine): D Mascot	Percolator q-Value (by Search Engine): D Sequest HT	Percolator PEP (by Search Engine): A Mascot	Percolator PEP (by Search Engine): A Sequest HT	Percolator PEP (by Search Engine): B Mascot	Percolator PEP (by Search Engine): B Sequest HT	Percolator PEP (by Search Engine): C Mascot	Percolator PEP (by Search Engine): C Sequest HT	Percolator PEP (by Search Engine): D Mascot	Percolator PEP (by Search Engine): D Sequest HT	Ions Score (by Search Engine): A Mascot	Ions Score (by Search Engine): B Mascot	Ions Score (by Search Engine): C Mascot	Ions Score (by Search Engine): D Mascot	XCorr (by Search Engine): A Sequest HT
	FALSE	High	[K].VIEHDGDFTETAAR.[N]			FALSE		0.023691	0.000531723	1	1	2	XP_321614.4	XP_321614.4 [353-366]	0	1560.73	Not Found	Not Found	High	Not Found	n/a	n/a	n/a	n/a	High	High	n/a	n/a					0	0.0001376							0.001644	0.001328					18
	FALSE	High	[K].AFLDAQEGR.[Y]			FALSE		0.118434	0.00866795	1	1	2	XP_321614.4	XP_321614.4 [339-347]	0	1006.5	Not Found	Not Found	High	Not Found	n/a	n/a	n/a	n/a	Medium	Medium	n/a	n/a					0.00159	0.000561							0.02999	0.01206					20
FALSE	High	Master Protein	XP_313105.2	AGAP004204-PA [Anopheles gambiae str. PEST]	0	FALSE		4.644	Not Found	Not Found	High	Not Found	11	2	11	1	1	224	24.7	6.35	54		59	57	2.88		5.44	2.4	1	1			2	2	1	1	regulation of biological process;response to stimulus		catalytic activity;nucleotide binding	Pf00009, Pf00025, Pf00071, Pf01926, Pf04670, Pf08477	1274041		AgaP_AGAP004204	2R
	Checked	Confidence	Annotated Sequence	Modifications	Modifications in Master Proteins	Contaminant	Marked as	Qvality PEP	Qvality q-value	# Protein Groups	# Proteins	# PSMs	Master Protein Accessions	Positions in Master Proteins	# Missed Cleavages	Theo. MH+ [Da]	Found in Sample: [S23] F24: Sample, GFP-HA-ONN nsP3 Opal, 3	Found in Sample: [S24] F25: Sample, GFP-HA-ONN nsP3 Arg, 4	Found in Sample: [S40] F41: Sample, GFP-HA-CHIK nsP3 Opal, 5	Found in Sample: [S41] F42: Sample, GFP-HA-CHIK nsP3 Arg, 6	Confidence (by Search Engine): A Mascot	Confidence (by Search Engine): A Sequest HT	Confidence (by Search Engine): B Mascot	Confidence (by Search Engine): B Sequest HT	Confidence (by Search Engine): C Mascot	Confidence (by Search Engine): C Sequest HT	Confidence (by Search Engine): D Mascot	Confidence (by Search Engine): D Sequest HT	Percolator q-Value (by Search Engine): A Mascot	Percolator q-Value (by Search Engine): A Sequest HT	Percolator q-Value (by Search Engine): B Mascot	Percolator q-Value (by Search Engine): B Sequest HT	Percolator q-Value (by Search Engine): C Mascot	Percolator q-Value (by Search Engine): C Sequest HT	Percolator q-Value (by Search Engine): D Mascot	Percolator q-Value (by Search Engine): D Sequest HT	Percolator PEP (by Search Engine): A Mascot	Percolator PEP (by Search Engine): A Sequest HT	Percolator PEP (by Search Engine): B Mascot	Percolator PEP (by Search Engine): B Sequest HT	Percolator PEP (by Search Engine): C Mascot	Percolator PEP (by Search Engine): C Sequest HT	Percolator PEP (by Search Engine): D Mascot	Percolator PEP (by Search Engine): D Sequest HT	Ions Score (by Search Engine): A Mascot	Ions Score (by Search Engine): B Mascot	Ions Score (by Search Engine): C Mascot	Ions Score (by Search Engine): D Mascot	XCorr (by Search Engine): A Sequest HT
	FALSE	High	[R].NAAGTLASGQQPR.[S]			FALSE		0.023691	0.000531723	1	1	2	XP_313105.2	XP_313105.2 [196-208]	0	1270.65	Not Found	Not Found	High	Not Found	n/a	Low	n/a	n/a	High	High	n/a	n/a		0.8766			0	0.0001376				1			0.001649	0.002316					38		1.35
	FALSE	High	[KR].LQIWDTAGQER.[FY]			FALSE		0.0879282	0.00708362	3	12	18	XP_313105.2; XP_555021.3; XP_313029.4	XP_313105.2 [59-69]; XP_555021.3 [62-72]; XP_313029.4 [59-69]	0	1316.66	High	Not Found	High	High	Medium	Low	n/a	n/a	Medium	Low	Medium	Low	0.0008048	0.005472			0.0006612	0.008067	0.001511	0.007922	0.01376	0.08954			0.02164	0.08649	0.02847	0.09562	49		42	52	2.88
FALSE	High	Master Protein	Q7PZ81.3	RecName: Full=40S ribosomal protein SA	0.002	FALSE		4.486	Not Found	Not Found	High	Not Found	10	2	3	2	1	285	31.4	5.1			36				3.17						2	1			cell organization and biogenesis;metabolic process;transport	cytoplasm;ribosome	structural molecule activity	Pf00318	1280866	AGAP011777	RSSA_ANOGA	3L	Ribosome		Acetyl [N-Term]	40S ribosomal protein SA
	Checked	Confidence	Annotated Sequence	Modifications	Modifications in Master Proteins	Contaminant	Marked as	Qvality PEP	Qvality q-value	# Protein Groups	# Proteins	# PSMs	Master Protein Accessions	Positions in Master Proteins	# Missed Cleavages	Theo. MH+ [Da]	Found in Sample: [S23] F24: Sample, GFP-HA-ONN nsP3 Opal, 3	Found in Sample: [S24] F25: Sample, GFP-HA-ONN nsP3 Arg, 4	Found in Sample: [S40] F41: Sample, GFP-HA-CHIK nsP3 Opal, 5	Found in Sample: [S41] F42: Sample, GFP-HA-CHIK nsP3 Arg, 6	Confidence (by Search Engine): A Mascot	Confidence (by Search Engine): A Sequest HT	Confidence (by Search Engine): B Mascot	Confidence (by Search Engine): B Sequest HT	Confidence (by Search Engine): C Mascot	Confidence (by Search Engine): C Sequest HT	Confidence (by Search Engine): D Mascot	Confidence (by Search Engine): D Sequest HT	Percolator q-Value (by Search Engine): A Mascot	Percolator q-Value (by Search Engine): A Sequest HT	Percolator q-Value (by Search Engine): B Mascot	Percolator q-Value (by Search Engine): B Sequest HT	Percolator q-Value (by Search Engine): C Mascot	Percolator q-Value (by Search Engine): C Sequest HT	Percolator q-Value (by Search Engine): D Mascot	Percolator q-Value (by Search Engine): D Sequest HT	Percolator PEP (by Search Engine): A Mascot	Percolator PEP (by Search Engine): A Sequest HT	Percolator PEP (by Search Engine): B Mascot	Percolator PEP (by Search Engine): B Sequest HT	Percolator PEP (by Search Engine): C Mascot	Percolator PEP (by Search Engine): C Sequest HT	Percolator PEP (by Search Engine): D Mascot	Percolator PEP (by Search Engine): D Sequest HT	Ions Score (by Search Engine): A Mascot	Ions Score (by Search Engine): B Mascot	Ions Score (by Search Engine): C Mascot	Ions Score (by Search Engine): D Mascot	XCorr (by Search Engine): A Sequest HT
	FALSE	High	[K].EQAAIEAAAPVIK.[D]			FALSE		0.0470847	0.00265764	1	1	2	Q7PZ81.3	Q7PZ81.3 [212-224]	0	1310.73	Not Found	Not Found	High	Not Found	n/a	n/a	n/a	n/a	High	High	n/a	n/a					0	0.0001376							0.004599	0.004825					36
	FALSE	High	[M].SGNLDVLSLKEDDVTK.[M]	1xAcetyl [N-Term]	Q7PZ81.3 1xAcetyl [N-Term]	FALSE		0.0628214	0.00410374	1	1	1	Q7PZ81.3	Q7PZ81.3 [2-17]	1	1774.91	Not Found	Not Found	High	Not Found	n/a	n/a	n/a	n/a	High	n/a	n/a	n/a					0								0.007099						15
FALSE	High	Master Protein	XP_308395.4	AGAP007477-PA [Anopheles gambiae str. PEST]	0.002	FALSE		4.206	Not Found	Not Found	High	Not Found	4	1	2	1	1	341	37.9	7.68			55				4.04						1	1			metabolic process;response to stimulus		catalytic activity;DNA binding;nucleotide binding	Pf00004, Pf01078, Pf01443, Pf03215, Pf03266, Pf05496, Pf08433, Pf08542, Pf12846, Pf13086, Pf13173, Pf13177, Pf13191, Pf13207, Pf13238, Pf13401	1269746		AgaP_AGAP007477	2L	Nucleotide excision repair; DNA replication; Mismatch repair	DNA Replication		Replication factor C subunit 2	https://www.uniprot.org/uniprot/Q7QJE6
	Checked	Confidence	Annotated Sequence	Modifications	Modifications in Master Proteins	Contaminant	Marked as	Qvality PEP	Qvality q-value	# Protein Groups	# Proteins	# PSMs	Master Protein Accessions	Positions in Master Proteins	# Missed Cleavages	Theo. MH+ [Da]	Found in Sample: [S23] F24: Sample, GFP-HA-ONN nsP3 Opal, 3	Found in Sample: [S24] F25: Sample, GFP-HA-ONN nsP3 Arg, 4	Found in Sample: [S40] F41: Sample, GFP-HA-CHIK nsP3 Opal, 5	Found in Sample: [S41] F42: Sample, GFP-HA-CHIK nsP3 Arg, 6	Confidence (by Search Engine): A Mascot	Confidence (by Search Engine): A Sequest HT	Confidence (by Search Engine): B Mascot	Confidence (by Search Engine): B Sequest HT	Confidence (by Search Engine): C Mascot	Confidence (by Search Engine): C Sequest HT	Confidence (by Search Engine): D Mascot	Confidence (by Search Engine): D Sequest HT	Percolator q-Value (by Search Engine): A Mascot	Percolator q-Value (by Search Engine): A Sequest HT	Percolator q-Value (by Search Engine): B Mascot	Percolator q-Value (by Search Engine): B Sequest HT	Percolator q-Value (by Search Engine): C Mascot	Percolator q-Value (by Search Engine): C Sequest HT	Percolator q-Value (by Search Engine): D Mascot	Percolator q-Value (by Search Engine): D Sequest HT	Percolator PEP (by Search Engine): A Mascot	Percolator PEP (by Search Engine): A Sequest HT	Percolator PEP (by Search Engine): B Mascot	Percolator PEP (by Search Engine): B Sequest HT	Percolator PEP (by Search Engine): C Mascot	Percolator PEP (by Search Engine): C Sequest HT	Percolator PEP (by Search Engine): D Mascot	Percolator PEP (by Search Engine): D Sequest HT	Ions Score (by Search Engine): A Mascot	Ions Score (by Search Engine): B Mascot	Ions Score (by Search Engine): C Mascot	Ions Score (by Search Engine): D Mascot	XCorr (by Search Engine): A Sequest HT
	FALSE	High	[R].FEEIVGNEETVAR.[L]			FALSE		0.00274495	0	1	1	2	XP_308395.4	XP_308395.4 [36-48]	0	1492.73	Not Found	Not Found	High	Not Found	n/a	n/a	n/a	n/a	High	High	n/a	Low					0	0		0.9556					6.221e-05	0.0001175		1			55
FALSE	High	Master Protein	XP_309477.3	AGAP011173-PA [Anopheles gambiae str. PEST]	0.002	FALSE		4.186	Not Found	Not Found	High	Not Found	7	1	2	1	1	190	21.7	9.99			63				4.45						1	1			metabolic process	ribosome	structural molecule activity	Pf00281, Pf00673	1270757		AgaP_AGAP011173	3L	Ribosome	Cytoplasmic Ribosomal Proteins
	Checked	Confidence	Annotated Sequence	Modifications	Modifications in Master Proteins	Contaminant	Marked as	Qvality PEP	Qvality q-value	# Protein Groups	# Proteins	# PSMs	Master Protein Accessions	Positions in Master Proteins	# Missed Cleavages	Theo. MH+ [Da]	Found in Sample: [S23] F24: Sample, GFP-HA-ONN nsP3 Opal, 3	Found in Sample: [S24] F25: Sample, GFP-HA-ONN nsP3 Arg, 4	Found in Sample: [S40] F41: Sample, GFP-HA-CHIK nsP3 Opal, 5	Found in Sample: [S41] F42: Sample, GFP-HA-CHIK nsP3 Arg, 6	Confidence (by Search Engine): A Mascot	Confidence (by Search Engine): A Sequest HT	Confidence (by Search Engine): B Mascot	Confidence (by Search Engine): B Sequest HT	Confidence (by Search Engine): C Mascot	Confidence (by Search Engine): C Sequest HT	Confidence (by Search Engine): D Mascot	Confidence (by Search Engine): D Sequest HT	Percolator q-Value (by Search Engine): A Mascot	Percolator q-Value (by Search Engine): A Sequest HT	Percolator q-Value (by Search Engine): B Mascot	Percolator q-Value (by Search Engine): B Sequest HT	Percolator q-Value (by Search Engine): C Mascot	Percolator q-Value (by Search Engine): C Sequest HT	Percolator q-Value (by Search Engine): D Mascot	Percolator q-Value (by Search Engine): D Sequest HT	Percolator PEP (by Search Engine): A Mascot	Percolator PEP (by Search Engine): A Sequest HT	Percolator PEP (by Search Engine): B Mascot	Percolator PEP (by Search Engine): B Sequest HT	Percolator PEP (by Search Engine): C Mascot	Percolator PEP (by Search Engine): C Sequest HT	Percolator PEP (by Search Engine): D Mascot	Percolator PEP (by Search Engine): D Sequest HT	Ions Score (by Search Engine): A Mascot	Ions Score (by Search Engine): B Mascot	Ions Score (by Search Engine): C Mascot	Ions Score (by Search Engine): D Mascot	XCorr (by Search Engine): A Sequest HT
	FALSE	High	[K].VLEQLTNQTPVYSK.[A]			FALSE		0.00284168	0	1	1	2	XP_309477.3	XP_309477.3 [49-62]	0	1619.86	Not Found	Not Found	High	Not Found	n/a	n/a	n/a	n/a	High	High	n/a	n/a					0	0							6.52e-05	0.0002296					63
FALSE	High	Master Protein	XP_314945.1	AGAP008816-PA [Anopheles gambiae str. PEST]	0.002	FALSE		4.007	Not Found	Not Found	High	Not Found	9	2	6	2	1	242	27	4.79			51				7.05						2	2			metabolic process		catalytic activity	Pf00227, Pf10584	1275676		AgaP_AGAP008816	3R	Proteasome	Proteasome Degradation
	Checked	Confidence	Annotated Sequence	Modifications	Modifications in Master Proteins	Contaminant	Marked as	Qvality PEP	Qvality q-value	# Protein Groups	# Proteins	# PSMs	Master Protein Accessions	Positions in Master Proteins	# Missed Cleavages	Theo. MH+ [Da]	Found in Sample: [S23] F24: Sample, GFP-HA-ONN nsP3 Opal, 3	Found in Sample: [S24] F25: Sample, GFP-HA-ONN nsP3 Arg, 4	Found in Sample: [S40] F41: Sample, GFP-HA-CHIK nsP3 Opal, 5	Found in Sample: [S41] F42: Sample, GFP-HA-CHIK nsP3 Arg, 6	Confidence (by Search Engine): A Mascot	Confidence (by Search Engine): A Sequest HT	Confidence (by Search Engine): B Mascot	Confidence (by Search Engine): B Sequest HT	Confidence (by Search Engine): C Mascot	Confidence (by Search Engine): C Sequest HT	Confidence (by Search Engine): D Mascot	Confidence (by Search Engine): D Sequest HT	Percolator q-Value (by Search Engine): A Mascot	Percolator q-Value (by Search Engine): A Sequest HT	Percolator q-Value (by Search Engine): B Mascot	Percolator q-Value (by Search Engine): B Sequest HT	Percolator q-Value (by Search Engine): C Mascot	Percolator q-Value (by Search Engine): C Sequest HT	Percolator q-Value (by Search Engine): D Mascot	Percolator q-Value (by Search Engine): D Sequest HT	Percolator PEP (by Search Engine): A Mascot	Percolator PEP (by Search Engine): A Sequest HT	Percolator PEP (by Search Engine): B Mascot	Percolator PEP (by Search Engine): B Sequest HT	Percolator PEP (by Search Engine): C Mascot	Percolator PEP (by Search Engine): C Sequest HT	Percolator PEP (by Search Engine): D Mascot	Percolator PEP (by Search Engine): D Sequest HT	Ions Score (by Search Engine): A Mascot	Ions Score (by Search Engine): B Mascot	Ions Score (by Search Engine): C Mascot	Ions Score (by Search Engine): D Mascot	XCorr (by Search Engine): A Sequest HT
	FALSE	High	[R].GVNTFSPEGR.[L]			FALSE		0.0844045	0.00708362	1	1	4	XP_314945.1	XP_314945.1 [11-20]	0	1063.52	Not Found	Not Found	High	Not Found	n/a	n/a	n/a	n/a	Medium	High	n/a	n/a					0.002167	0.0002587							0.03486	0.006892					22
	FALSE	High	[K].EAINLALSTLK.[Q]			FALSE		0.101495	0.0072466	1	1	2	XP_314945.1	XP_314945.1 [193-203]	0	1172.69	Not Found	Not Found	High	Not Found	n/a	n/a	n/a	n/a	Medium	Medium	n/a	n/a					0.000349	0.001031							0.01427	0.01882					34
FALSE	High	Master Protein	XP_321276.4	AGAP001792-PA [Anopheles gambiae str. PEST]	0.002	FALSE		3.959	Not Found	Not Found	High	Not Found	3	2	4	2	1	597	67.5	9.03			30				4.64						2	2					catalytic activity;nucleotide binding;RNA binding	Pf00004, Pf00910, Pf01078, Pf07726, Pf07728, Pf12037, Pf13191, Pf13401, Pf13671	1281323		AgaP_AGAP001792	2R		Eukaryotic Transcription Initiation; mRNA processing
[truncated: 205 more rows]
[truncated: 6 more columns]

## Sheet: Filtered Proteins
Checked	Protein FDR Confidence: Combined	Master	Accession	Description	Exp. q-value: Combined	Contaminant	Marked as	Sum PEP Score	Found in Sample: [S23] F24: Sample, GFP-HA-ONN nsP3 Opal, 3	Found in Sample: [S24] F25: Sample, GFP-HA-ONN nsP3 Arg, 4	Found in Sample: [S40] F41: Sample, GFP-HA-CHIK nsP3 Opal, 5	Found in Sample: [S41] F42: Sample, GFP-HA-CHIK nsP3 Arg, 6	Coverage [%]	# Peptides	# PSMs	# Unique Peptides	# Protein Groups	# AAs	MW [kDa]	calc. pI	Score Mascot: A Mascot	Score Mascot: B Mascot	Score Mascot: C Mascot	Score Mascot: D Mascot	Score Sequest HT: A Sequest HT	Score Sequest HT: B Sequest HT	Score Sequest HT: C Sequest HT	Score Sequest HT: D Sequest HT	# Peptides (by Search Engine): A Mascot	# Peptides (by Search Engine): A Sequest HT	# Peptides (by Search Engine): B Mascot	# Peptides (by Search Engine): B Sequest HT	# Peptides (by Search Engine): C Mascot	# Peptides (by Search Engine): C Sequest HT	# Peptides (by Search Engine): D Mascot	# Peptides (by Search Engine): D Sequest HT	Biological Process	Cellular Component	Molecular Function	Pfam IDs	Entrez Gene ID	Ensembl Gene ID	Gene Symbol	Chromosome	KEGG Pathways	WikiPathways	Modifications	Putative name	links
[truncated: 887 more rows]
[truncated: 6 more columns]

[truncated: 1 more sheets: Full Protein List]
