# Supplementary material for: Identification of mosquito proteins that differentially interact with alphavirus nonstructural protein 3, a determinant of vector specificity
Source: PLoS Negl Trop Dis. 2023 Jan 25;17(1):e0011028. doi: 10.1371/journal.pntd.0011028 (PMC9876241; doi:10.1371/journal.pntd.0011028)
Supplement: S1 Data — (XLSX) [file pntd.0011028.s010.xlsx]

## Sheet: Sheet1
Data for Figure 1B.
hpi	Mos55/CHIK						Sua/CHIK						4a-2/CHIK						Mos55/ONN						Sua/ONN						4a-2/ONN						Mos55/recomb						Sua/recomb						4a-2/recomb
1	400	560	1000	560	600	604	880	1080	800	560	720	520	720	760	880	920	840	720	548	488	424	360	580	516	80	240	508	504	348	252	632	644	520	560	236	212	624	556	412	484	608	656	1320	1240	280	360			596
24	5600	3720	2640	4080	2160	1120	288	284	200	160	260	216	596	588	720	520	2120	1440	2600	2680	6000	4800	7600	11600	184000	244000	30000	27200	27200	21200	440	80	2560	1680	320	720	5600	4800	4160	4280	9200	4800	2880	900	4640	3960	1120	720	1040
48	2400	2000	1520	960	728	652	96	84	200	240	400	760	2160	1680	1320	1200	2320	3280	600	680	1320	1200	3440	2120	448000	600000	204000	172000	220000	192000	8400	8400	21600	15200	8000	10400	6400	4000	2160	1600	2080	2560	36800	38000	57200	100000	16000	13200	6000
72	564	624	960	880	280	560	148	148	600	680	376	376	3080	2560	1160	1440	3680	4680	320	440	920	1400	29600	51200	3160000	2360000	1080000	1040000	9600000	9600000	40000	52000	47200	180000	76000	92000			600	400	6200	5240	60000	72000	840000	596000	96000	100000	34400
96	136	148	268	264	124	136	124	196	560	520	216	272	1920	2200	560	640	2560	1480	100	88	480	160	148000	112000	26800000	16800000	3440000	3880000	14400000	16800000	256000	288000	676000	1680000	440000	600000	2720	2560	120	160	3600	3080	188000	276000	9200000	14000000	116000	132000	252000
120	272	272	28	36	28	28	480	400	640	440	640	960	1000	1160	1400	1200	1160	1320	412	444	840	720	560000	440000	96000000	88000000	128000000	96000000	26000000	30800000	720000	560000	9600000	1960000	10400000	14800000	3200	3880	240	200	2240	2600	2800000	2720000	108000000	180000000	1360000	1960000	640000
	Titers are in pfu/mL
[truncated: 5 more columns]
